# Supplementary material for: Establishment and validation of exhausted CD8+ T cell feature as a prognostic model of HCC
Source: Front Immunol. 2023 Apr 3;14:1166052. doi: 10.3389/fimmu.2023.1166052 (PMC10106715; doi:10.3389/fimmu.2023.1166052)
Supplement: Supplementary file 1 [file Table_1.xlsx]

## Sheet: Annotation
Tex-related gene list
Gene Symbol	Tex VS. control	Gene ID	Type	Tax ID	Homologene Gene ID	Homologene Gene Tax ID	Description	Biological Process (GO)	Kinase Class (UniProt)	Protein Function (Protein Atlas)	Subcellular Location (Protein Atlas)	Drug (DrugBank)	Canonical Pathways_x000D_	Hallmark Gene Sets_x000D_	GO:0050865 regulation of cell activation	GO:0002697 regulation of immune effector	R-HSA-1280215 Cytokine Signaling in Immune s	GO:0050778 positive regulation of immune	GO:0002252 immune effector process	R-HSA-6798695 Neutrophil degranulation	R-HSA-1280218 Adaptive Immune System	GO:0042110 T cell activation	GO:0045087 innate immune response	hsa04659 Th17 cell differentiation	R-HSA-556833 Metabolism of lipids	R-HSA-8953854 Metabolism of RNA	hsa05168 Herpes simplex virus 1 infecti	GO:0034645 cellular macromolecule biosynt	R-HSA-2262752 Cellular responses to stress	GO:0060627 regulation of vesicle-mediated	WP3888 VEGFA-VEGFR2 signaling pathway	GO:0071345 cellular response to cytokine	GO:0019835 cytolysis	GO:0001909 leukocyte mediated cytotoxicit
ZNF83	up	55769	symbol	H. sapiens	55769	H. sapiens	zinc finger protein 83	GO:0006357 regulation of transcription by RNA polymerase II;GO:0006355 regulation of DNA-templated transcription;GO:1903506 regulation of nucleic acid-templated transcription		Transcription factors:Zinc-coordinating DNA-binding domains; Predicted intracellular proteins	Nucleoplasm (Approved)				0.0	0.0	0.0	0.0	0.0	0.0	0.0	0.0	0.0	0.0	0.0	0.0	1.0	0.0	0.0	0.0	0.0	0.0	0.0	0.0
DNAJB4	up	11080	symbol	H. sapiens	11080	H. sapiens	DnaJ heat shock protein family (Hsp40) member B4	GO:0051085 chaperone cofactor-dependent protein refolding;GO:0051084 'de novo' post-translational protein folding;GO:0006458 'de novo' protein folding		Predicted intracellular proteins	Nucleoplasm (Enhanced); Additional: Cytosol;Plasma membrane			(M5890)HALLMARK TNFA SIGNALING VIA NFKB	0.0	0.0	0.0	0.0	0.0	0.0	0.0	0.0	0.0	0.0	0.0	0.0	0.0	0.0	0.0	0.0	1.0	0.0	0.0	0.0
ZBTB10	up	65986	symbol	H. sapiens	65986	H. sapiens	zinc finger and BTB domain containing 10	GO:0000122 negative regulation of transcription by RNA polymerase II;GO:0045892 negative regulation of DNA-templated transcription;GO:1903507 negative regulation of nucleic acid-templated transcription		Predicted intracellular proteins	Nucleoplasm (Enhanced)			(M5908)HALLMARK ANDROGEN RESPONSE; (M5890)HALLMARK TNFA SIGNALING VIA NFKB	0.0	0.0	0.0	0.0	0.0	0.0	0.0	0.0	0.0	0.0	0.0	0.0	0.0	0.0	0.0	0.0	0.0	0.0	0.0	0.0
HBB	up	3043	symbol	H. sapiens	3043	H. sapiens	hemoglobin subunit beta	GO:0030185 nitric oxide transport;GO:0015670 carbon dioxide transport;GO:0015671 oxygen transport		Transporters:Transporter channels and pores; Disease related genes; Human disease related genes:Cardiovascular diseases:Hematologic diseases; FDA approved drug targets:Small molecule drugs; Predicted intracellular proteins		Iron Dextran; Zinc; 4-Carboxycinnamic Acid; Pentaerythritol tetranitrate; 2-[(2-methoxy-5-methylphenoxy)methyl]pyridine; 4-[(5-methoxy-2-methylphenoxy)methyl]pyridine; Sebacic acid; 2-[4-({[(3,5-DICHLOROPHENYL)AMINO]CARBONYL}AMINO)PHENOXY]-2-METHYLPROPANOIC ACID; 2,6-dicarboxynaphthalene; Efaproxiral; Trimesic acid; Nitrous acid; Copper; Ferric pyrophosphate; Sodium ferric gluconate complex; Ferr…		(M5945)HALLMARK HEME METABOLISM	0.0	0.0	0.0	0.0	0.0	1.0	0.0	1.0	0.0	0.0	0.0	0.0	0.0	0.0	1.0	0.0	0.0	0.0	0.0	0.0
MAGEH1	up	28986	symbol	H. sapiens	28986	H. sapiens	MAGE family member H1	GO:0000122 negative regulation of transcription by RNA polymerase II;GO:0006915 apoptotic process;GO:0012501 programmed cell death			Nucleoli;Nucleoli rim (Supported)		(M153)PID P75 NTR PATHWAY		0.0	0.0	0.0	0.0	0.0	0.0	0.0	0.0	0.0	0.0	0.0	0.0	0.0	0.0	0.0	0.0	0.0	0.0	0.0	0.0
ZNF256	up	10172	symbol	H. sapiens	10172	H. sapiens	zinc finger protein 256	GO:0045892 negative regulation of DNA-templated transcription;GO:1903507 negative regulation of nucleic acid-templated transcription;GO:1902679 negative regulation of RNA biosynthetic process		Transcription factors:Zinc-coordinating DNA-binding domains; Predicted intracellular proteins	Nucleoplasm (Supported)				0.0	0.0	0.0	0.0	0.0	0.0	0.0	0.0	0.0	0.0	0.0	0.0	1.0	0.0	0.0	0.0	0.0	0.0	0.0	0.0
GPRASP1	up	9737	symbol	H. sapiens	9737	H. sapiens	G protein-coupled receptor associated sorting protein 1	GO:1990172 G protein-coupled receptor catabolic process;GO:0032801 receptor catabolic process;GO:0043112 receptor metabolic process		Predicted intracellular proteins	Cytosol (Supported)				0.0	0.0	0.0	0.0	0.0	0.0	0.0	0.0	0.0	0.0	0.0	0.0	0.0	0.0	0.0	0.0	0.0	0.0	0.0	0.0
CDKN1C	up	1028	symbol	H. sapiens	1028	H. sapiens	cyclin dependent kinase inhibitor 1C	GO:0071514 genomic imprinting;GO:1902746 regulation of lens fiber cell differentiation;GO:0007096 regulation of exit from mitosis		Human disease related genes:Endocrine and metabolic diseases:Adrenal gland diseases; Disease related genes; Cancer-related genes:Candidate cancer biomarkers; Human disease related genes:Cancers:Cancers of endocrine organs; Predicted intracellular proteins; Human disease related genes:Congenital malformations:Other congenital malformations	Nuclear bodies;Nucleoplasm (Approved); Additional: Cytosol			(M5896)HALLMARK TGF BETA SIGNALING; (M5941)HALLMARK UV RESPONSE UP; (M5947)HALLMARK IL2 STAT5 SIGNALING	0.0	0.0	0.0	0.0	0.0	0.0	0.0	1.0	0.0	0.0	0.0	0.0	0.0	0.0	1.0	0.0	0.0	0.0	0.0	0.0
TOE1	up	114034	symbol	H. sapiens	114034	H. sapiens	target of EGR1, exonuclease	GO:0034472 snRNA 3'-end processing;GO:0016180 snRNA processing;GO:0090503 RNA phosphodiester bond hydrolysis, exonucleolytic		Predicted intracellular proteins; Human disease related genes:Congenital malformations:Congenital malformations of the nervous system; Disease related genes	Nuclear bodies (Enhanced); Additional: Nucleoplasm				0.0	0.0	0.0	0.0	0.0	0.0	0.0	0.0	0.0	0.0	0.0	0.0	0.0	0.0	0.0	0.0	0.0	0.0	0.0	0.0
ZNF7	up	7553	symbol	H. sapiens	7553	H. sapiens	zinc finger protein 7			Transcription factors:Zinc-coordinating DNA-binding domains; Predicted intracellular proteins	Mitochondria (Approved)				0.0	0.0	0.0	0.0	0.0	0.0	0.0	0.0	0.0	0.0	0.0	0.0	1.0	0.0	0.0	0.0	0.0	0.0	0.0	0.0
BEX2	up	84707	symbol	H. sapiens	84707	H. sapiens	brain expressed X-linked 2	GO:0006915 apoptotic process;GO:0012501 programmed cell death;GO:0008219 cell death		Predicted intracellular proteins	Cytosol (Uncertain)				0.0	0.0	0.0	0.0	0.0	0.0	0.0	0.0	0.0	0.0	0.0	0.0	0.0	0.0	0.0	0.0	0.0	0.0	0.0	0.0
NFKBIZ	up	64332	symbol	H. sapiens	64332	H. sapiens	NFKB inhibitor zeta	GO:1990117 B cell receptor apoptotic signaling pathway;GO:0032980 keratinocyte activation;GO:0140459 response to Gram-positive bacterium		Transcription factors:Immunoglobulin fold; Predicted intracellular proteins	Nuclear speckles (Supported); Additional: Cytoplasmic bodies			(M5947)HALLMARK IL2 STAT5 SIGNALING	1.0	1.0	0.0	1.0	1.0	0.0	0.0	1.0	0.0	0.0	0.0	1.0	0.0	0.0	0.0	0.0	0.0	1.0	0.0	0.0
CCR7	up	1236	symbol	H. sapiens	1236	H. sapiens	C-C motif chemokine receptor 7	GO:0038115 chemokine (C-C motif) ligand 19 signaling pathway;GO:2000526 positive regulation of glycoprotein biosynthetic process involved in immunological synapse formation;GO:2000522 positive regulation of immunological synapse formation		CD markers; Cancer-related genes:Candidate cancer biomarkers; G-protein coupled receptors:Chemokines and chemotactic factors receptors; G-protein coupled receptors:GPCRs excl olfactory receptors	Mitochondria (Enhanced)			(M5932)HALLMARK INFLAMMATORY RESPONSE	1.0	0.0	0.0	1.0	0.0	0.0	0.0	1.0	0.0	1.0	0.0	0.0	0.0	0.0	0.0	0.0	0.0	1.0	0.0	0.0
IFIT3	up	3437	symbol	H. sapiens	3437	H. sapiens	interferon induced protein with tetratricopeptide repeats 3	GO:0051607 defense response to virus;GO:0140546 defense response to symbiont;GO:0009615 response to virus		Predicted intracellular proteins	Cytosol;Mitochondria (Supported)			(M5911)HALLMARK INTERFERON ALPHA RESPONSE; (M5913)HALLMARK INTERFERON GAMMA RESPONSE	0.0	0.0	1.0	0.0	1.0	0.0	0.0	0.0	1.0	0.0	0.0	0.0	0.0	0.0	0.0	0.0	0.0	0.0	0.0	0.0
ZW10	up	9183	symbol	H. sapiens	9183	H. sapiens	zw10 kinetochore protein	GO:0034501 protein localization to kinetochore;GO:1903083 protein localization to condensed chromosome;GO:0007096 regulation of exit from mitosis		Predicted intracellular proteins	Cytosol;Endoplasmic reticulum (Supported)			(M5910)HALLMARK PROTEIN SECRETION; (M5925)HALLMARK E2F TARGETS	0.0	0.0	0.0	0.0	0.0	0.0	0.0	0.0	0.0	0.0	0.0	0.0	0.0	0.0	1.0	0.0	0.0	0.0	0.0	0.0
IFIT1	up	3434	symbol	H. sapiens	3434	H. sapiens	interferon induced protein with tetratricopeptide repeats 1	GO:0019060 intracellular transport of viral protein in host cell;GO:0030581 symbiont intracellular protein transport in host;GO:0051097 negative regulation of helicase activity		Predicted intracellular proteins	Cytosol (Enhanced)			(M5922)HALLMARK UNFOLDED PROTEIN RESPONSE; (M5913)HALLMARK INTERFERON GAMMA RESPONSE	0.0	0.0	1.0	0.0	1.0	0.0	0.0	0.0	1.0	0.0	0.0	0.0	0.0	0.0	0.0	0.0	0.0	1.0	0.0	0.0
MRM3	up	55178	gene_synonym	H. sapiens	55178	H. sapiens	mitochondrial rRNA methyltransferase 3	GO:0000451 rRNA 2'-O-methylation;GO:0031167 rRNA methylation;GO:0000154 rRNA modification		Predicted intracellular proteins	Mitochondria (Supported)				0.0	0.0	0.0	0.0	0.0	0.0	0.0	0.0	0.0	0.0	0.0	1.0	0.0	0.0	0.0	0.0	0.0	0.0	0.0	0.0
KLF10	up	7071	symbol	H. sapiens	7071	H. sapiens	KLF transcription factor 10	GO:0045672 positive regulation of osteoclast differentiation;GO:0035019 somatic stem cell population maintenance;GO:0030282 bone mineralization		Transcription factors:Zinc-coordinating DNA-binding domains; Predicted intracellular proteins				(M5896)HALLMARK TGF BETA SIGNALING; (M5890)HALLMARK TNFA SIGNALING VIA NFKB; (M5906)HALLMARK ESTROGEN RESPONSE EARLY	1.0	0.0	0.0	0.0	0.0	0.0	0.0	0.0	0.0	0.0	0.0	0.0	0.0	0.0	0.0	0.0	0.0	0.0	0.0	0.0
WHAMMP3	up	339005	symbol	H. sapiens	339005	H. sapiens	WHAMM pseudogene 3								0.0	0.0	0.0	0.0	0.0	0.0	0.0	0.0	0.0	0.0	0.0	0.0	0.0	0.0	0.0	0.0	0.0	0.0	0.0	0.0
TRAF3IP2-AS1	up	643749	symbol	H. sapiens	643749	H. sapiens	TRAF3IP2 antisense RNA 1								0.0	0.0	0.0	0.0	0.0	0.0	0.0	0.0	0.0	0.0	0.0	0.0	0.0	0.0	0.0	0.0	0.0	0.0	0.0	0.0
PP12613	up	100192379	symbol	H. sapiens	100192379	H. sapiens	uncharacterized LOC100192379								0.0	0.0	0.0	0.0	0.0	0.0	0.0	0.0	0.0	0.0	0.0	0.0	0.0	0.0	0.0	0.0	0.0	0.0	0.0	0.0
TOP1MT	up	116447	symbol	H. sapiens	116447	H. sapiens	DNA topoisomerase I mitochondrial	GO:0006265 DNA topological change;GO:0071103 DNA conformation change;GO:0006260 DNA replication		Enzymes; FDA approved drug targets:Small molecule drugs; Predicted intracellular proteins; ENZYME proteins:Isomerase	Mitochondria (Supported)	Irinotecan; Topotecan			0.0	0.0	0.0	0.0	0.0	0.0	0.0	0.0	0.0	0.0	0.0	0.0	0.0	0.0	0.0	0.0	0.0	0.0	0.0	0.0
RPL19	up	6143	symbol	H. sapiens	6143	H. sapiens	ribosomal protein L19	GO:0002181 cytoplasmic translation;GO:0006412 translation;GO:0043043 peptide biosynthetic process		Ribosomal proteins; Predicted intracellular proteins	Cytosol;Nucleoli (Enhanced)	(S)-3-phenyllactic acid; Anisomycin; Puromycin			0.0	0.0	0.0	0.0	0.0	0.0	0.0	0.0	0.0	0.0	0.0	1.0	0.0	1.0	1.0	0.0	0.0	0.0	0.0	0.0
SIRPB2	up	284759	symbol	H. sapiens	284759	H. sapiens	signal regulatory protein beta 2				Nuclear bodies (Approved)				0.0	0.0	0.0	0.0	0.0	0.0	0.0	0.0	0.0	0.0	0.0	0.0	0.0	0.0	0.0	0.0	0.0	0.0	0.0	0.0
ZBTB14	up	7541	gene_synonym	H. sapiens	7541	H. sapiens	zinc finger and BTB domain containing 14	GO:0060976 coronary vasculature development;GO:0003170 heart valve development;GO:0003279 cardiac septum development		Transcription factors:Zinc-coordinating DNA-binding domains; Predicted intracellular proteins	Nucleoplasm (Supported); Additional: Cytosol;Nucleoli				0.0	0.0	0.0	0.0	0.0	0.0	0.0	0.0	0.0	0.0	0.0	0.0	0.0	0.0	0.0	0.0	0.0	0.0	0.0	0.0
BANK1	up	55024	symbol	H. sapiens	55024	H. sapiens	B cell scaffold protein with ankyrin repeats 1	GO:0045947 negative regulation of translational initiation;GO:0050869 negative regulation of B cell activation;GO:0043491 protein kinase B signaling		Predicted intracellular proteins; Human disease related genes:Immune system diseases:Allergies and autoimmune diseases; Human disease related genes:Skin diseases:Skin and soft tissue diseases; Disease related genes	Cytosol;Plasma membrane (Approved); Additional: Nucleoplasm			(M5913)HALLMARK INTERFERON GAMMA RESPONSE	1.0	0.0	0.0	1.0	0.0	0.0	0.0	1.0	0.0	0.0	0.0	0.0	0.0	0.0	0.0	0.0	0.0	0.0	0.0	0.0
WSCD1	up	23302	symbol	H. sapiens	23302	H. sapiens	WSC domain containing 1			Predicted intracellular proteins	Nucleoplasm (Approved); Additional: Golgi apparatus				0.0	0.0	0.0	0.0	0.0	0.0	0.0	0.0	0.0	0.0	0.0	0.0	0.0	0.0	0.0	0.0	0.0	0.0	0.0	0.0
None	up						None	None	None	None	None	None	None	None	nan	nan	nan	nan	nan	nan	nan	nan	nan	nan	nan	nan	nan	nan	nan	nan	nan	nan	nan	nan
MAP1LC3C	up	440738	symbol	H. sapiens	440738	H. sapiens	microtubule associated protein 1 light chain 3 gamma	GO:0035973 aggrephagy;GO:0006995 cellular response to nitrogen starvation;GO:0043562 cellular response to nitrogen levels		Predicted intracellular proteins	Cytoplasmic bodies (Supported)				0.0	0.0	0.0	0.0	0.0	0.0	0.0	0.0	0.0	0.0	0.0	0.0	0.0	0.0	1.0	0.0	0.0	0.0	0.0	0.0
MT1JP	up	4498	symbol	H. sapiens	4498	H. sapiens	metallothionein 1J, pseudogene								0.0	0.0	0.0	0.0	0.0	0.0	0.0	0.0	0.0	0.0	0.0	0.0	0.0	0.0	0.0	0.0	0.0	0.0	0.0	0.0
IPW	up	3653	symbol	H. sapiens	3653	H. sapiens	imprinted in Prader-Willi syndrome								0.0	0.0	0.0	0.0	0.0	0.0	0.0	0.0	0.0	0.0	0.0	0.0	0.0	0.0	0.0	0.0	0.0	0.0	0.0	0.0
CD1A	up	909	symbol	H. sapiens	909	H. sapiens	CD1a molecule	GO:0048006 antigen processing and presentation, endogenous lipid antigen via MHC class Ib;GO:0048003 antigen processing and presentation of lipid antigen via MHC class Ib;GO:0048007 antigen processing and presentation, exogenous lipid antigen via MHC class Ib		CD markers		Antithymocyte immunoglobulin (rabbit)			0.0	1.0	0.0	1.0	1.0	0.0	1.0	0.0	0.0	0.0	0.0	0.0	0.0	0.0	0.0	0.0	0.0	0.0	0.0	0.0
HSPD1	up	3329	symbol	H. sapiens	3329	H. sapiens	heat shock protein family D (Hsp60) member 1	GO:0048291 isotype switching to IgG isotypes;GO:0034514 mitochondrial unfolded protein response;GO:0045041 protein import into mitochondrial intermembrane space		Disease related genes; ENZYME proteins:Isomerase; Human disease related genes:Congenital disorders of metabolism:Congenital disorders of lipid/glycolipid metabolism; Cancer-related genes:Candidate cancer biomarkers; Human disease related genes:Nervous system diseases:Other nervous and sensory system diseases; Predicted intracellular proteins; Enzymes; Potential drug targets	Mitochondria (Enhanced)	Copper	(M264)PID TOLL ENDOGENOUS PATHWAY; (M66)PID MYC ACTIV PATHWAY	(M5928)HALLMARK MYC TARGETS V2; (M5924)HALLMARK MTORC1 SIGNALING; (M5926)HALLMARK MYC TARGETS V1	1.0	1.0	0.0	1.0	1.0	0.0	0.0	1.0	0.0	0.0	0.0	0.0	0.0	0.0	0.0	0.0	0.0	1.0	0.0	0.0
BCL2	up	596	symbol	H. sapiens	596	H. sapiens	BCL2 apoptosis regulator	GO:0032848 negative regulation of cellular pH reduction;GO:0043375 CD8-positive, alpha-beta T cell lineage commitment;GO:0046671 negative regulation of retinal cell programmed cell death		Human disease related genes:Cancers:Head and neck cancers; Human disease related genes:Cancers:Cancers of the lung and pleura; Transporters:Transporter channels and pores; Disease related genes; Human disease related genes:Cancers:Cancers of haematopoietic and lymphoid tissues; Cancer-related genes:Candidate cancer biomarkers; FDA approved drug targets:Small molecule drugs; Predicted intracellula…	Mitochondria (Enhanced)	Ibuprofen; Paclitaxel; Docetaxel; Rasagiline; Paclitaxel docosahexaenoic acid; Apoptone; Glycine betaine; Eribulin; Dexibuprofen; Isosorbide; Venetoclax; Obatoclax; Navitoclax	(M5060)SA FAS SIGNALING; (M13096)SA PROGRAMMED CELL DEATH; (M162)PID RXR VDR PATHWAY	(M5947)HALLMARK IL2 STAT5 SIGNALING; (M5891)HALLMARK HYPOXIA; (M5906)HALLMARK ESTROGEN RESPONSE EARLY	1.0	0.0	1.0	1.0	1.0	0.0	1.0	1.0	1.0	0.0	0.0	0.0	1.0	0.0	1.0	0.0	1.0	0.0	0.0	0.0
EXOC2	up	55770	symbol	H. sapiens	55770	H. sapiens	exocyst complex component 2	GO:2000535 regulation of entry of bacterium into host cell;GO:0090522 vesicle tethering involved in exocytosis;GO:0099022 vesicle tethering		RAS pathway related proteins; Transporters:Transporter channels and pores; Predicted intracellular proteins	Vesicles (Approved)		(M16)PID INSULIN PATHWAY; (M67)PID ARF6 TRAFFICKING PATHWAY	(M5922)HALLMARK UNFOLDED PROTEIN RESPONSE	0.0	0.0	0.0	0.0	0.0	0.0	0.0	0.0	0.0	0.0	0.0	0.0	0.0	0.0	0.0	0.0	0.0	0.0	0.0	0.0
IL6R	up	3570	symbol	H. sapiens	3570	H. sapiens	interleukin 6 receptor	GO:0002384 hepatic immune response;GO:0038154 interleukin-11-mediated signaling pathway;GO:0070120 ciliary neurotrophic factor-mediated signaling pathway		Candidate cardiovascular disease genes; Cancer-related genes:Candidate cancer biomarkers; Predicted secreted proteins; Predicted intracellular proteins; FDA approved drug targets:Biotech drugs; CD markers		Tocilizumab; Sarilumab	(M11736)SA MMP CYTOKINE CONNECTION; (M183)PID IL6 7 PATHWAY; (M100)PID SHP2 PATHWAY		0.0	0.0	1.0	1.0	1.0	0.0	0.0	1.0	0.0	1.0	0.0	0.0	0.0	0.0	1.0	0.0	0.0	1.0	0.0	0.0
ZBTB20	up	26137	symbol	H. sapiens	26137	H. sapiens	zinc finger and BTB domain containing 20	GO:0045821 positive regulation of glycolytic process;GO:1903580 positive regulation of ATP metabolic process;GO:0032728 positive regulation of interferon-beta production		Predicted intracellular proteins; Transcription factors:Zinc-coordinating DNA-binding domains; Disease related genes; Human disease related genes:Congenital malformations:Other congenital malformations	Nuclear bodies;Nucleoplasm (Enhanced)				0.0	0.0	0.0	1.0	0.0	0.0	0.0	0.0	0.0	0.0	0.0	0.0	0.0	0.0	0.0	0.0	0.0	0.0	0.0	0.0
FKBP4	up	2288	symbol	H. sapiens	2288	H. sapiens	FKBP prolyl isomerase 4	GO:0006463 steroid hormone receptor complex assembly;GO:0031115 negative regulation of microtubule polymerization;GO:0006825 copper ion transport		Enzymes; Predicted intracellular proteins; ENZYME proteins:Isomerase	Cytosol (Enhanced); Additional: Nucleoplasm		(M58)PID AR PATHWAY; (M115)PID REG GR PATHWAY	(M5941)HALLMARK UV RESPONSE UP; (M5906)HALLMARK ESTROGEN RESPONSE EARLY; (M5907)HALLMARK ESTROGEN RESPONSE LATE	0.0	0.0	0.0	0.0	0.0	0.0	0.0	0.0	0.0	0.0	0.0	0.0	0.0	0.0	1.0	0.0	0.0	0.0	0.0	0.0
PIGF	up	5281	symbol	H. sapiens	5281	H. sapiens	phosphatidylinositol glycan anchor biosynthesis class F	GO:0006506 GPI anchor biosynthetic process;GO:0006505 GPI anchor metabolic process;GO:0009247 glycolipid biosynthetic process							0.0	0.0	0.0	0.0	0.0	0.0	0.0	0.0	0.0	0.0	0.0	0.0	0.0	1.0	0.0	0.0	0.0	0.0	0.0	0.0
PRR29	up	92340	gene_synonym	H. sapiens	92340	H. sapiens	proline rich 29			Predicted intracellular proteins	Nucleoli (Uncertain)				0.0	0.0	0.0	0.0	0.0	0.0	0.0	0.0	0.0	0.0	0.0	0.0	0.0	0.0	0.0	0.0	0.0	0.0	0.0	0.0
ZNF667-AS1	up	100128252	Gene_ID	H. sapiens	100128252	H. sapiens	ZNF667 antisense RNA 1 (head to head)								0.0	0.0	0.0	0.0	0.0	0.0	0.0	0.0	0.0	0.0	0.0	0.0	0.0	0.0	0.0	0.0	0.0	0.0	0.0	0.0
DNAJC30	up	84277	symbol	H. sapiens	84277	H. sapiens	DnaJ heat shock protein family (Hsp40) member C30	GO:1905706 regulation of mitochondrial ATP synthesis coupled proton transport;GO:2001169 regulation of ATP biosynthetic process;GO:0030808 regulation of nucleotide biosynthetic process		Human disease related genes:Other congenital disorders:Chromosomal abnormalities; Disease related genes					0.0	0.0	0.0	0.0	0.0	0.0	0.0	0.0	0.0	0.0	0.0	0.0	0.0	0.0	0.0	0.0	0.0	0.0	0.0	0.0
OLFML2A	up	169611	symbol	H. sapiens	169611	H. sapiens	olfactomedin like 2A	GO:0030198 extracellular matrix organization;GO:0043062 extracellular structure organization;GO:0045229 external encapsulating structure organization		Predicted secreted proteins; Predicted intracellular proteins	Cytosol;Nucleoplasm (Approved)				0.0	0.0	0.0	0.0	0.0	0.0	0.0	0.0	0.0	0.0	0.0	0.0	0.0	0.0	0.0	0.0	0.0	0.0	0.0	0.0
LCN15	up	389812	symbol	H. sapiens	389812	H. sapiens	lipocalin 15			Predicted secreted proteins					0.0	0.0	0.0	0.0	0.0	0.0	0.0	0.0	0.0	0.0	0.0	0.0	0.0	0.0	0.0	0.0	0.0	0.0	0.0	0.0
IL23A	up	51561	symbol	H. sapiens	51561	H. sapiens	interleukin 23 subunit alpha	GO:2000330 positive regulation of T-helper 17 cell lineage commitment;GO:0051142 positive regulation of NK T cell proliferation;GO:0010536 positive regulation of activation of Janus kinase activity		Predicted secreted proteins; FDA approved drug targets:Biotech drugs	Cytosol (Approved)	Briakinumab; Guselkumab	(M196)PID IL23 PATHWAY; (M166)PID ATF2 PATHWAY; (M5883)NABA SECRETED FACTORS	(M5890)HALLMARK TNFA SIGNALING VIA NFKB	1.0	1.0	1.0	1.0	1.0	0.0	0.0	1.0	1.0	1.0	0.0	0.0	0.0	0.0	0.0	0.0	0.0	1.0	0.0	0.0
STOML3	up	161003	symbol	H. sapiens	161003	H. sapiens	stomatin like 3	GO:0007165 signal transduction;GO:0023052 signaling;GO:0007154 cell communication		Transporters:Accessory Factors Involved in Transport	Plasma membrane (Supported)				0.0	0.0	0.0	0.0	0.0	0.0	0.0	0.0	0.0	0.0	0.0	0.0	0.0	0.0	0.0	0.0	0.0	0.0	0.0	0.0
RCAN1	up	1827	symbol	H. sapiens	1827	H. sapiens	regulator of calcineurin 1	GO:0031987 locomotion involved in locomotory behavior;GO:0007614 short-term memory;GO:0070885 negative regulation of calcineurin-NFAT signaling cascade		Human disease related genes:Other congenital disorders:Chromosomal abnormalities; Predicted intracellular proteins	Cytosol (Approved)	Dipyridamole	(M235)PID TCR CALCIUM PATHWAY; (M288)PID HES HEY PATHWAY; (M113)PID NFAT 3PATHWAY	(M5890)HALLMARK TNFA SIGNALING VIA NFKB	0.0	0.0	0.0	0.0	0.0	0.0	0.0	0.0	0.0	0.0	0.0	0.0	0.0	0.0	0.0	0.0	1.0	0.0	0.0	0.0
HSPA2	up	3306	symbol	H. sapiens	3306	H. sapiens	heat shock protein family A (Hsp70) member 2	GO:0070194 synaptonemal complex disassembly;GO:1901896 positive regulation of ATPase-coupled calcium transmembrane transporter activity;GO:0090084 negative regulation of inclusion body assembly		Cancer-related genes:Candidate cancer biomarkers; Predicted intracellular proteins	Vesicles (Approved); Additional: Nucleoplasm	Quercetin		(M5951)HALLMARK SPERMATOGENESIS; (M5941)HALLMARK UV RESPONSE UP	0.0	0.0	0.0	0.0	1.0	0.0	0.0	0.0	0.0	0.0	0.0	0.0	0.0	0.0	1.0	0.0	0.0	0.0	0.0	0.0
TERF2	up	7014	symbol	H. sapiens	7014	H. sapiens	telomeric repeat binding factor 2	GO:0032207 regulation of telomere maintenance via recombination;GO:0032208 negative regulation of telomere maintenance via recombination;GO:0099088 axonal transport of messenger ribonucleoprotein complex		Predicted intracellular proteins	Nuclear bodies;Nucleoplasm (Enhanced)		(M84)PID ATM PATHWAY; (M105)PID TELOMERASE PATHWAY		0.0	0.0	0.0	0.0	0.0	0.0	0.0	0.0	0.0	0.0	0.0	0.0	0.0	0.0	1.0	0.0	0.0	0.0	0.0	0.0
HDHD5	up	27440	gene_synonym	H. sapiens	27440	H. sapiens	haloacid dehalogenase like hydrolase domain containing 5	GO:0046474 glycerophospholipid biosynthetic process;GO:0045017 glycerolipid biosynthetic process;GO:0008654 phospholipid biosynthetic process		Predicted intracellular proteins	Mitochondria (Approved)				0.0	0.0	0.0	0.0	0.0	0.0	0.0	0.0	0.0	0.0	0.0	0.0	0.0	0.0	0.0	0.0	0.0	0.0	0.0	0.0
RPS29	up	6235	symbol	H. sapiens	6235	H. sapiens	ribosomal protein S29	GO:0002181 cytoplasmic translation;GO:0006412 translation;GO:0043043 peptide biosynthetic process		Disease related genes; Human disease related genes:Cardiovascular diseases:Hematologic diseases; Ribosomal proteins; Human disease related genes:Other congenital disorders:Ribosomopathies; Predicted intracellular proteins	Cytosol;Endoplasmic reticulum (Supported)				0.0	0.0	0.0	0.0	0.0	0.0	0.0	0.0	0.0	0.0	0.0	1.0	0.0	1.0	1.0	0.0	0.0	0.0	0.0	0.0
SLC9A2	up	6549	symbol	H. sapiens	6549	H. sapiens	solute carrier family 9 member A2	GO:0098719 sodium ion import across plasma membrane;GO:0051453 regulation of intracellular pH;GO:0030641 regulation of cellular pH		Transporters:Electrochemical Potential-driven transporters	Cell Junctions (Supported)				0.0	0.0	0.0	0.0	0.0	0.0	0.0	0.0	0.0	0.0	0.0	0.0	0.0	0.0	0.0	0.0	0.0	0.0	0.0	0.0
TRPC1	up	7220	symbol	H. sapiens	7220	H. sapiens	transient receptor potential cation channel subfamily C member 1	GO:0042438 melanin biosynthetic process;GO:0006582 melanin metabolic process;GO:0044550 secondary metabolite biosynthetic process		Transporters:Transporter channels and pores; Voltage-gated ion channels:Transient Receptor Potential Channels	Vesicles (Approved)				0.0	0.0	0.0	0.0	0.0	0.0	1.0	0.0	0.0	0.0	0.0	0.0	0.0	0.0	1.0	0.0	1.0	0.0	0.0	0.0
ATP6V0E2-AS1	up	401431	Gene_ID	H. sapiens	401431	H. sapiens	ATP6V0E2 antisense RNA 1								0.0	0.0	0.0	0.0	0.0	0.0	0.0	0.0	0.0	0.0	0.0	0.0	0.0	0.0	0.0	0.0	0.0	0.0	0.0	0.0
RPL39	up	6170	symbol	H. sapiens	6170	H. sapiens	ribosomal protein L39	GO:0002227 innate immune response in mucosa;GO:0002385 mucosal immune response;GO:0002251 organ or tissue specific immune response		Ribosomal proteins; Predicted intracellular proteins				(M5950)HALLMARK ALLOGRAFT REJECTION	0.0	0.0	0.0	0.0	0.0	0.0	0.0	0.0	1.0	0.0	0.0	1.0	0.0	1.0	1.0	0.0	0.0	0.0	0.0	0.0
DSC1	up	1823	symbol	H. sapiens	1823	H. sapiens	desmocollin 1	GO:0007156 homophilic cell adhesion via plasma membrane adhesion molecules;GO:0098742 cell-cell adhesion via plasma-membrane adhesion molecules;GO:0098609 cell-cell adhesion						(M5915)HALLMARK APICAL JUNCTION	0.0	0.0	0.0	0.0	0.0	1.0	0.0	0.0	0.0	0.0	0.0	0.0	0.0	0.0	0.0	0.0	1.0	0.0	0.0	0.0
SLC16A11	up	162515	symbol	H. sapiens	162515	H. sapiens	solute carrier family 16 member 11	GO:0006848 pyruvate transport;GO:1901475 pyruvate transmembrane transport;GO:0015718 monocarboxylic acid transport		Transporters:Electrochemical Potential-driven transporters; Disease related genes; Potential drug targets					0.0	0.0	0.0	0.0	0.0	0.0	0.0	0.0	0.0	0.0	0.0	0.0	0.0	0.0	0.0	0.0	0.0	0.0	0.0	0.0
C2orf69	up	205327	symbol	H. sapiens	205327	H. sapiens	chromosome 2 open reading frame 69	GO:0006119 oxidative phosphorylation;GO:0009060 aerobic respiration;GO:0045333 cellular respiration		Predicted secreted proteins					0.0	0.0	0.0	0.0	0.0	0.0	0.0	0.0	0.0	0.0	0.0	0.0	0.0	0.0	0.0	0.0	0.0	0.0	0.0	0.0
CEP72	up	55722	symbol	H. sapiens	55722	H. sapiens	centrosomal protein 72	GO:0033566 gamma-tubulin complex localization;GO:1904779 regulation of protein localization to centrosome;GO:0007099 centriole replication		Predicted intracellular proteins	Centrosome (Supported); Additional: Cytosol			(M5893)HALLMARK MITOTIC SPINDLE	0.0	0.0	0.0	0.0	0.0	0.0	0.0	0.0	0.0	0.0	0.0	0.0	0.0	0.0	1.0	0.0	0.0	0.0	0.0	0.0
NELL2	up	4753	symbol	H. sapiens	4753	H. sapiens	neural EGFL like 2	GO:0070050 neuron cellular homeostasis;GO:0009566 fertilization;GO:0019725 cellular homeostasis		Predicted secreted proteins; Predicted intracellular proteins	Vesicles (Approved)		(M3008)NABA ECM GLYCOPROTEINS; (M5884)NABA CORE MATRISOME; (M5889)NABA MATRISOME		0.0	0.0	0.0	0.0	0.0	0.0	0.0	0.0	0.0	0.0	0.0	0.0	0.0	0.0	0.0	0.0	0.0	0.0	0.0	0.0
RPL27	up	6155	symbol	H. sapiens	6155	H. sapiens	ribosomal protein L27	GO:1904044 response to aldosterone;GO:0051385 response to mineralocorticoid;GO:0002181 cytoplasmic translation		Disease related genes; Human disease related genes:Cardiovascular diseases:Hematologic diseases; Ribosomal proteins; Cancer-related genes:Candidate cancer biomarkers; Human disease related genes:Other congenital disorders:Ribosomopathies; Predicted intracellular proteins	Nucleoli (Enhanced); Additional: Nucleoplasm				0.0	0.0	0.0	0.0	0.0	0.0	0.0	0.0	0.0	0.0	0.0	1.0	0.0	1.0	1.0	0.0	1.0	0.0	0.0	0.0
USP51	up	158880	symbol	H. sapiens	158880	H. sapiens	ubiquitin specific peptidase 51	GO:2001032 regulation of double-strand break repair via nonhomologous end joining;GO:0016578 histone deubiquitination;GO:0010569 regulation of double-strand break repair via homologous recombination		Enzymes; Predicted intracellular proteins; Peptidases:Cysteine-type peptidases; ENZYME proteins:Hydrolases	Cytosol (Approved); Additional: Nucleoli fibrillar center				0.0	0.0	0.0	0.0	0.0	0.0	1.0	0.0	0.0	0.0	0.0	0.0	0.0	0.0	0.0	0.0	0.0	0.0	0.0	0.0
NCOA6	up	23054	symbol	H. sapiens	23054	H. sapiens	nuclear receptor coactivator 6	GO:0051568 histone H3-K4 methylation;GO:0034968 histone lysine methylation;GO:0018022 peptidyl-lysine methylation		Predicted intracellular proteins	Nucleoplasm (Supported)		(M58)PID AR PATHWAY	(M5916)HALLMARK APICAL SURFACE	0.0	0.0	0.0	0.0	0.0	0.0	0.0	1.0	0.0	0.0	1.0	0.0	0.0	0.0	1.0	0.0	0.0	0.0	0.0	0.0
MPHOSPH10P1	up	643802	Gene_ID	H. sapiens	643802	H. sapiens	MPHOSPH10 pseudogene 1								0.0	0.0	0.0	0.0	0.0	0.0	0.0	0.0	0.0	0.0	0.0	0.0	0.0	0.0	0.0	0.0	0.0	0.0	0.0	0.0
ADAMTS6	up	11174	symbol	H. sapiens	11174	H. sapiens	ADAM metallopeptidase with thrombospondin type 1 motif 6	GO:0060976 coronary vasculature development;GO:0035904 aorta development;GO:0060840 artery development		Cancer-related genes:Candidate cancer biomarkers; Predicted secreted proteins			(M3468)NABA ECM REGULATORS; (M5885)NABA MATRISOME ASSOCIATED; (M5889)NABA MATRISOME		0.0	0.0	0.0	0.0	0.0	0.0	0.0	0.0	0.0	0.0	0.0	0.0	0.0	0.0	0.0	0.0	0.0	0.0	0.0	0.0
PRELID2	up	153768	symbol	H. sapiens	153768	H. sapiens	PRELI domain containing 2	GO:0120009 intermembrane lipid transfer;GO:0015914 phospholipid transport;GO:0015748 organophosphate ester transport		Predicted intracellular proteins	Nucleoplasm (Approved)				0.0	0.0	0.0	0.0	0.0	0.0	0.0	0.0	0.0	0.0	0.0	0.0	0.0	0.0	0.0	0.0	0.0	0.0	0.0	0.0
BICDL2	up	146439	gene_synonym	H. sapiens	146439	H. sapiens	BICD family like cargo adaptor 2	GO:0055107 Golgi to secretory granule transport;GO:0047496 vesicle transport along microtubule;GO:0099518 vesicle cytoskeletal trafficking		Predicted intracellular proteins	Actin filaments;Cytosol;Intermediate filaments (Approved)				0.0	0.0	0.0	0.0	0.0	0.0	0.0	0.0	0.0	0.0	0.0	0.0	0.0	0.0	0.0	0.0	0.0	0.0	0.0	0.0
SLC22A5	up	6584	symbol	H. sapiens	6584	H. sapiens	solute carrier family 22 member 5	GO:0060731 positive regulation of intestinal epithelial structure maintenance;GO:0070715 sodium-dependent organic cation transport;GO:0060730 regulation of intestinal epithelial structure maintenance		Disease related genes; Human disease related genes:Congenital disorders of metabolism:Congenital disorders of lipid/glycolipid metabolism; Transporters:Electrochemical Potential-driven transporters; Human disease related genes:Immune system diseases:Other immune system diseases; Potential drug targets	Mitochondria (Approved)	Levocarnitine		(M5935)HALLMARK FATTY ACID METABOLISM; (M5906)HALLMARK ESTROGEN RESPONSE EARLY; (M5907)HALLMARK ESTROGEN RESPONSE LATE	0.0	0.0	0.0	0.0	0.0	0.0	0.0	0.0	1.0	0.0	1.0	0.0	0.0	0.0	1.0	0.0	0.0	0.0	0.0	0.0
None	up						None	None	None	None	None	None	None	None	nan	nan	nan	nan	nan	nan	nan	nan	nan	nan	nan	nan	nan	nan	nan	nan	nan	nan	nan	nan
KRT72	up	140807	symbol	H. sapiens	140807	H. sapiens	keratin 72	GO:0045109 intermediate filament organization;GO:0031424 keratinization;GO:0045104 intermediate filament cytoskeleton organization		Predicted intracellular proteins					0.0	0.0	0.0	0.0	0.0	0.0	0.0	0.0	0.0	0.0	0.0	0.0	0.0	0.0	0.0	0.0	0.0	0.0	0.0	0.0
SERTAD4-AS1	up	574036	gene_synonym	H. sapiens	574036	H. sapiens	SERTAD4 antisense RNA 1								0.0	0.0	0.0	0.0	0.0	0.0	0.0	0.0	0.0	0.0	0.0	0.0	0.0	0.0	0.0	0.0	0.0	0.0	0.0	0.0
TAS2R4	up	50832	symbol	H. sapiens	50832	H. sapiens	taste 2 receptor member 4	GO:0001580 detection of chemical stimulus involved in sensory perception of bitter taste;GO:0050913 sensory perception of bitter taste;GO:0050912 detection of chemical stimulus involved in sensory perception of taste		G-protein coupled receptors:Family T2R receptors (taste receptor GPCRs); G-protein coupled receptors:GPCRs excl olfactory receptors				(M5956)HALLMARK KRAS SIGNALING DN	0.0	0.0	0.0	0.0	0.0	0.0	0.0	0.0	0.0	0.0	0.0	0.0	0.0	0.0	0.0	0.0	0.0	0.0	0.0	0.0
IAPP	up	3375	symbol	H. sapiens	3375	H. sapiens	islet amyloid polypeptide	GO:0097647 amylin receptor signaling pathway;GO:0097646 calcitonin family receptor signaling pathway;GO:0010739 positive regulation of protein kinase A signaling		Predicted secreted proteins; Predicted intracellular proteins	Vesicles (Approved)	Copper		(M5957)HALLMARK PANCREAS BETA CELLS	1.0	0.0	0.0	0.0	0.0	0.0	0.0	1.0	0.0	0.0	0.0	0.0	0.0	0.0	0.0	0.0	0.0	0.0	0.0	0.0
OLFM4	up	10562	symbol	H. sapiens	10562	H. sapiens	olfactomedin 4	GO:1900026 positive regulation of substrate adhesion-dependent cell spreading;GO:1900024 regulation of substrate adhesion-dependent cell spreading;GO:0010811 positive regulation of cell-substrate adhesion		Predicted secreted proteins	Nucleoplasm;Plasma membrane (Supported); Additional: Cytokinetic bridge;Cytosol				1.0	0.0	0.0	0.0	0.0	1.0	0.0	0.0	0.0	0.0	0.0	0.0	0.0	0.0	0.0	0.0	0.0	0.0	0.0	0.0
ZMAT1	up	84460	symbol	H. sapiens	84460	H. sapiens	zinc finger matrin-type 1			Predicted intracellular proteins	Nucleoplasm (Approved)				0.0	0.0	0.0	0.0	0.0	0.0	0.0	0.0	0.0	0.0	0.0	0.0	0.0	0.0	0.0	0.0	0.0	0.0	0.0	0.0
LARRPM	up	100270746	Gene_ID	H. sapiens	100270746	H. sapiens	LINC00240 antisense RNA regulating promoter methylation								0.0	0.0	0.0	0.0	0.0	0.0	0.0	0.0	0.0	0.0	0.0	0.0	0.0	0.0	0.0	0.0	0.0	0.0	0.0	0.0
MSRB2	up	22921	symbol	H. sapiens	22921	H. sapiens	methionine sulfoxide reductase B2	GO:0030091 protein repair;GO:0030041 actin filament polymerization;GO:0008154 actin polymerization or depolymerization		Enzymes; Predicted intracellular proteins; ENZYME proteins:Oxidoreductases				(M5946)HALLMARK COAGULATION	0.0	0.0	0.0	0.0	0.0	0.0	0.0	0.0	0.0	0.0	0.0	0.0	0.0	0.0	0.0	0.0	0.0	0.0	0.0	0.0
DZIP1	up	22873	symbol	H. sapiens	22873	H. sapiens	DAZ interacting zinc finger protein 1	GO:0140706 protein-containing complex localization to centriolar satellite;GO:0032053 ciliary basal body organization;GO:1903566 positive regulation of protein localization to cilium		Predicted intracellular proteins; Human disease related genes:Cardiovascular diseases:Cardiac diseases	Nucleoplasm (Supported); Additional: Centrosome;Vesicles				0.0	0.0	0.0	0.0	0.0	0.0	0.0	0.0	0.0	0.0	0.0	0.0	0.0	0.0	1.0	0.0	0.0	0.0	0.0	0.0
TRIM17	up	51127	symbol	H. sapiens	51127	H. sapiens	tripartite motif containing 17	GO:0051865 protein autoubiquitination;GO:0006914 autophagy;GO:0061919 process utilizing autophagic mechanism		Enzymes; Predicted intracellular proteins; ENZYME proteins:Transferases	Vesicles (Approved)				0.0	0.0	1.0	0.0	1.0	0.0	1.0	0.0	0.0	0.0	0.0	0.0	0.0	0.0	0.0	0.0	0.0	0.0	0.0	0.0
NEO1	up	4756	symbol	H. sapiens	4756	H. sapiens	neogenin 1	GO:0055072 iron ion homeostasis;GO:0055076 transition metal ion homeostasis;GO:0001764 neuron migration		Cancer-related genes:Candidate cancer biomarkers	Nucleoplasm;Plasma membrane (Approved); Additional: Golgi apparatus				0.0	0.0	0.0	0.0	1.0	0.0	0.0	0.0	0.0	0.0	0.0	0.0	0.0	0.0	0.0	0.0	0.0	0.0	0.0	0.0
QRICH2	up	84074	symbol	H. sapiens	84074	H. sapiens	glutamine rich 2	GO:2000059 negative regulation of ubiquitin-dependent protein catabolic process;GO:1903051 negative regulation of proteolysis involved in protein catabolic process;GO:0030317 flagellated sperm motility		Human disease related genes:Reproductive system diseases:Reproductive system diseases; Predicted intracellular proteins; Disease related genes	Nuclear membrane;Nucleoplasm (Uncertain); Additional: Vesicles				0.0	0.0	0.0	0.0	0.0	0.0	0.0	0.0	0.0	0.0	0.0	0.0	0.0	0.0	0.0	0.0	0.0	0.0	0.0	0.0
CCNB1IP1	up	57820	symbol	H. sapiens	57820	H. sapiens	cyclin B1 interacting protein 1	GO:0051026 chiasma assembly;GO:0001825 blastocyst formation;GO:0007129 homologous chromosome pairing at meiosis		Cancer-related genes; Enzymes; Predicted intracellular proteins; ENZYME proteins:Transferases					0.0	0.0	0.0	0.0	0.0	0.0	1.0	0.0	0.0	0.0	0.0	0.0	0.0	0.0	0.0	0.0	0.0	0.0	0.0	0.0
PROKR2	up	128674	symbol	H. sapiens	128674	H. sapiens	prokineticin receptor 2	GO:0007218 neuropeptide signaling pathway;GO:0007623 circadian rhythm;GO:0048511 rhythmic process		Potential drug targets; Disease related genes; Human disease related genes:Endocrine and metabolic diseases:Hypothalamus and pituitary gland diseases; G-protein coupled receptors:GPCRs excl olfactory receptors					0.0	0.0	0.0	0.0	0.0	0.0	0.0	0.0	0.0	0.0	0.0	0.0	0.0	0.0	0.0	0.0	0.0	0.0	0.0	0.0
CELA2B	up	51032	symbol	H. sapiens	51032	H. sapiens	chymotrypsin like elastase 2B	GO:0006508 proteolysis;GO:0019538 protein metabolic process;GO:1901564 organonitrogen compound metabolic process		ENZYME proteins:Hydrolases; Predicted secreted proteins; Predicted intracellular proteins; Enzymes; Peptidases:Serine-type peptidases			(M3468)NABA ECM REGULATORS; (M5885)NABA MATRISOME ASSOCIATED; (M5889)NABA MATRISOME		0.0	0.0	0.0	0.0	0.0	0.0	0.0	0.0	0.0	0.0	0.0	0.0	0.0	0.0	0.0	0.0	0.0	0.0	0.0	0.0
CDR1	up	1038	symbol	H. sapiens	1038	H. sapiens	cerebellar degeneration related 1								0.0	0.0	0.0	0.0	0.0	0.0	0.0	0.0	0.0	0.0	0.0	0.0	0.0	0.0	0.0	0.0	0.0	0.0	0.0	0.0
PPP1R3E	up	90673	symbol	H. sapiens	90673	H. sapiens	protein phosphatase 1 regulatory subunit 3E	GO:0045725 positive regulation of glycogen biosynthetic process;GO:0070875 positive regulation of glycogen metabolic process;GO:0005979 regulation of glycogen biosynthetic process		Predicted intracellular proteins	Microtubules;Mitochondria (Approved); Additional: Mitotic spindle				0.0	0.0	0.0	0.0	0.0	0.0	0.0	0.0	0.0	0.0	0.0	0.0	0.0	0.0	0.0	0.0	0.0	0.0	0.0	0.0
PLEKHG5	up	57449	symbol	H. sapiens	57449	H. sapiens	pleckstrin homology and RhoGEF domain containing G5	GO:0035767 endothelial cell chemotaxis;GO:0007266 Rho protein signal transduction;GO:0043542 endothelial cell migration		Predicted intracellular proteins; Human disease related genes:Nervous system diseases:Neurodegenerative diseases; Disease related genes	Nucleoplasm (Approved)				0.0	0.0	1.0	0.0	0.0	0.0	0.0	0.0	0.0	0.0	0.0	0.0	0.0	0.0	0.0	0.0	0.0	0.0	0.0	0.0
GAL3ST4	up	79690	symbol	H. sapiens	79690	H. sapiens	galactose-3-O-sulfotransferase 4	GO:0030166 proteoglycan biosynthetic process;GO:0009311 oligosaccharide metabolic process;GO:0009247 glycolipid biosynthetic process			Nucleoplasm (Approved); Additional: Cytosol				0.0	0.0	0.0	0.0	0.0	0.0	0.0	0.0	0.0	0.0	0.0	0.0	0.0	1.0	0.0	0.0	0.0	0.0	0.0	0.0
OR2A25	up	392138	symbol	H. sapiens	392138	H. sapiens	olfactory receptor family 2 subfamily A member 25	GO:0050911 detection of chemical stimulus involved in sensory perception of smell;GO:0007608 sensory perception of smell;GO:0050907 detection of chemical stimulus involved in sensory perception		G-protein coupled receptors:Odorant/olfactory and gustatory receptors					0.0	0.0	0.0	0.0	0.0	0.0	0.0	0.0	0.0	0.0	0.0	0.0	0.0	0.0	0.0	0.0	0.0	0.0	0.0	0.0
DDX43	up	55510	symbol	H. sapiens	55510	H. sapiens	DEAD-box helicase 43			Enzymes; Predicted intracellular proteins; ENZYME proteins:Hydrolases					0.0	0.0	0.0	0.0	0.0	0.0	0.0	0.0	0.0	0.0	0.0	0.0	0.0	0.0	0.0	0.0	0.0	0.0	0.0	0.0
TMEM230	up	29058	gene_synonym	H. sapiens	29058	H. sapiens	transmembrane protein 230	GO:0048489 synaptic vesicle transport;GO:0097479 synaptic vesicle localization;GO:0051650 establishment of vesicle localization		Transporters	Endoplasmic reticulum (Approved)				0.0	0.0	0.0	0.0	0.0	0.0	0.0	0.0	0.0	0.0	0.0	0.0	0.0	0.0	0.0	0.0	0.0	0.0	0.0	0.0
C2orf15	up	150590	symbol	H. sapiens	150590	H. sapiens	chromosome 2 open reading frame 15			Predicted intracellular proteins					0.0	0.0	0.0	0.0	0.0	0.0	0.0	0.0	0.0	0.0	0.0	0.0	0.0	0.0	0.0	0.0	0.0	0.0	0.0	0.0
MIS12	up	79003	symbol	H. sapiens	79003	H. sapiens	MIS12 kinetochore complex component	GO:0051315 attachment of mitotic spindle microtubules to kinetochore;GO:0034501 protein localization to kinetochore;GO:1903083 protein localization to condensed chromosome		Predicted intracellular proteins					0.0	0.0	0.0	0.0	0.0	0.0	0.0	0.0	0.0	0.0	0.0	0.0	0.0	0.0	1.0	0.0	0.0	0.0	0.0	0.0
PHKG1	up	5260	symbol	H. sapiens	5260	H. sapiens	phosphorylase kinase catalytic subunit gamma 1	GO:0005978 glycogen biosynthetic process;GO:0009250 glucan biosynthetic process;GO:0000271 polysaccharide biosynthetic process	yes	Enzymes; Predicted intracellular proteins; ENZYME proteins:Transferases; Kinases:CAMK Ser/Thr protein kinases		Fostamatinib		(M5891)HALLMARK HYPOXIA	0.0	0.0	0.0	0.0	0.0	0.0	0.0	0.0	0.0	0.0	0.0	0.0	0.0	1.0	0.0	0.0	0.0	0.0	0.0	0.0
TCEAL3	up	85012	symbol	H. sapiens	85012	H. sapiens	transcription elongation factor A like 3			Predicted intracellular proteins	Nucleoplasm (Uncertain)				0.0	0.0	0.0	0.0	0.0	0.0	0.0	0.0	0.0	0.0	0.0	0.0	0.0	0.0	0.0	0.0	0.0	0.0	0.0	0.0
MAGOH	up	4116	symbol	H. sapiens	4116	H. sapiens	mago homolog, exon junction complex subunit	GO:2000622 regulation of nuclear-transcribed mRNA catabolic process, nonsense-mediated decay;GO:0000184 nuclear-transcribed mRNA catabolic process, nonsense-mediated decay;GO:0000381 regulation of alternative mRNA splicing, via spliceosome		Predicted intracellular proteins; Transporters:Primary Active Transporters	Nucleoplasm (Supported)				0.0	0.0	0.0	0.0	0.0	0.0	1.0	0.0	0.0	0.0	0.0	1.0	0.0	0.0	0.0	0.0	0.0	0.0	0.0	0.0
DNAAF9	up	25943	gene_synonym	H. sapiens	25943	H. sapiens	dynein axonemal assembly factor 9	GO:0008150 biological_process		Predicted intracellular proteins	Cytosol;Nucleoli fibrillar center (Approved)				0.0	0.0	0.0	0.0	0.0	0.0	0.0	0.0	0.0	0.0	0.0	0.0	0.0	0.0	0.0	0.0	0.0	0.0	0.0	0.0
HILPDA	up	29923	symbol	H. sapiens	29923	H. sapiens	hypoxia inducible lipid droplet associated	GO:0035425 autocrine signaling;GO:0010884 positive regulation of lipid storage;GO:0010883 regulation of lipid storage			Lipid droplets (Supported); Additional: Nucleoplasm				0.0	0.0	0.0	1.0	0.0	0.0	0.0	0.0	0.0	0.0	1.0	0.0	0.0	0.0	0.0	0.0	0.0	0.0	0.0	0.0
WFDC12	up	128488	symbol	H. sapiens	128488	H. sapiens	WAP four-disulfide core domain 12	GO:0019731 antibacterial humoral response;GO:0019730 antimicrobial humoral response;GO:0006959 humoral immune response		Predicted secreted proteins					0.0	0.0	0.0	0.0	0.0	0.0	0.0	0.0	1.0	0.0	0.0	0.0	0.0	0.0	0.0	0.0	0.0	0.0	0.0	0.0
None	up						None	None	None	None	None	None	None	None	nan	nan	nan	nan	nan	nan	nan	nan	nan	nan	nan	nan	nan	nan	nan	nan	nan	nan	nan	nan
GPR63	up	81491	symbol	H. sapiens	81491	H. sapiens	G protein-coupled receptor 63	GO:0007186 G protein-coupled receptor signaling pathway;GO:0007165 signal transduction;GO:0023052 signaling		G-protein coupled receptors:GPCRs excl olfactory receptors	Cytosol;Nucleoplasm;Plasma membrane (Approved)				0.0	0.0	0.0	0.0	0.0	0.0	0.0	0.0	0.0	0.0	0.0	0.0	0.0	0.0	0.0	0.0	0.0	0.0	0.0	0.0
PCDHGC3	up	5098	symbol	H. sapiens	5098	H. sapiens	protocadherin gamma subfamily C, 3	GO:0016339 calcium-dependent cell-cell adhesion via plasma membrane cell adhesion molecules;GO:0043524 negative regulation of neuron apoptotic process;GO:0007156 homophilic cell adhesion via plasma membrane adhesion molecules		Predicted intracellular proteins	Plasma membrane (Approved)				0.0	0.0	0.0	0.0	0.0	0.0	0.0	0.0	0.0	0.0	0.0	0.0	0.0	0.0	0.0	0.0	0.0	0.0	0.0	0.0
ZNF789	up	285989	symbol	H. sapiens	285989	H. sapiens	zinc finger protein 789			Transcription factors:Zinc-coordinating DNA-binding domains; Predicted intracellular proteins	Nucleoplasm (Enhanced)				0.0	0.0	0.0	0.0	0.0	0.0	0.0	0.0	0.0	0.0	0.0	0.0	0.0	0.0	0.0	0.0	0.0	0.0	0.0	0.0
HARS2	up	23438	symbol	H. sapiens	23438	H. sapiens	histidyl-tRNA synthetase 2, mitochondrial	GO:0006427 histidyl-tRNA aminoacylation;GO:0006418 tRNA aminoacylation for protein translation;GO:0043038 amino acid activation		ENZYME proteins:Ligase; Disease related genes; Predicted intracellular proteins; Human disease related genes:Congenital malformations:Other congenital malformations; Enzymes; Potential drug targets	Mitochondria (Approved)				0.0	0.0	0.0	0.0	0.0	0.0	0.0	0.0	0.0	0.0	0.0	0.0	0.0	1.0	0.0	0.0	0.0	0.0	0.0	0.0
APBA3	up	9546	symbol	H. sapiens	9546	H. sapiens	amyloid beta precursor protein binding family A member 3	GO:0001701 in utero embryonic development;GO:0007268 chemical synaptic transmission;GO:0098916 anterograde trans-synaptic signaling		Predicted intracellular proteins	Vesicles (Approved)				0.0	0.0	0.0	0.0	0.0	0.0	0.0	0.0	0.0	0.0	0.0	0.0	0.0	0.0	0.0	0.0	0.0	0.0	0.0	0.0
ACTN1	up	87	symbol	H. sapiens	87	H. sapiens	actinin alpha 1	GO:0051639 actin filament network formation;GO:0030220 platelet formation;GO:0036344 platelet morphogenesis		Human disease related genes:Cardiovascular diseases:Hematologic diseases; Predicted intracellular proteins; Disease related genes; FDA approved drug targets:Biotech drugs	Actin filaments;Focal adhesion sites (Approved); Additional: Cytosol;Plasma membrane	Human calcitonin; Copper	(M165)PID SYNDECAN 4 PATHWAY; (M232)PID ECADHERIN STABILIZATION PATHWAY; (M71)PID ILK PATHWAY	(M5908)HALLMARK ANDROGEN RESPONSE; (M5915)HALLMARK APICAL JUNCTION	0.0	0.0	0.0	0.0	1.0	0.0	0.0	1.0	0.0	0.0	0.0	0.0	0.0	0.0	0.0	0.0	0.0	0.0	0.0	0.0
DOCK7	up	85440	symbol	H. sapiens	85440	H. sapiens	dedicator of cytokinesis 7	GO:0045196 establishment or maintenance of neuroblast polarity;GO:0045200 establishment of neuroblast polarity;GO:0022027 interkinetic nuclear migration		Predicted intracellular proteins; Disease related genes; Human disease related genes:Nervous system diseases:Epilepsy			(M175)PID ERBB2 ERBB3 PATHWAY		0.0	0.0	0.0	0.0	0.0	0.0	0.0	1.0	0.0	0.0	0.0	0.0	0.0	0.0	0.0	0.0	0.0	0.0	0.0	0.0
ABCA5	up	23461	symbol	H. sapiens	23461	H. sapiens	ATP binding cassette subfamily A member 5	GO:1903064 positive regulation of reverse cholesterol transport;GO:1903062 regulation of reverse cholesterol transport;GO:0010745 negative regulation of macrophage derived foam cell differentiation		Predicted intracellular proteins; Human disease related genes:Congenital malformations:Congenital malformations of skin; Transporters:Primary Active Transporters	Nucleoplasm (Approved)			(M5948)HALLMARK BILE ACID METABOLISM	0.0	0.0	0.0	0.0	0.0	0.0	0.0	0.0	0.0	0.0	0.0	0.0	0.0	0.0	1.0	0.0	0.0	0.0	0.0	0.0
DNAJB14	up	79982	symbol	H. sapiens	79982	H. sapiens	DnaJ heat shock protein family (Hsp40) member B14	GO:0071218 cellular response to misfolded protein;GO:0051788 response to misfolded protein;GO:0051085 chaperone cofactor-dependent protein refolding		Transporters:Transporter channels and pores; Predicted intracellular proteins					0.0	0.0	0.0	0.0	0.0	0.0	0.0	0.0	0.0	0.0	0.0	0.0	0.0	0.0	0.0	0.0	0.0	0.0	0.0	0.0
ZNF57	up	126295	symbol	H. sapiens	126295	H. sapiens	zinc finger protein 57	GO:0006357 regulation of transcription by RNA polymerase II;GO:0006355 regulation of DNA-templated transcription;GO:1903506 regulation of nucleic acid-templated transcription		Transcription factors:Zinc-coordinating DNA-binding domains; Predicted intracellular proteins	Nucleoli (Approved)				0.0	0.0	0.0	0.0	0.0	0.0	0.0	0.0	0.0	0.0	0.0	0.0	1.0	0.0	0.0	0.0	0.0	0.0	0.0	0.0
RGL4	up	266747	symbol	H. sapiens	266747	H. sapiens	ral guanine nucleotide dissociation stimulator like 4	GO:0007265 Ras protein signal transduction;GO:0007264 small GTPase mediated signal transduction;GO:0043547 positive regulation of GTPase activity		Predicted intracellular proteins	Centrosome (Approved)				0.0	0.0	0.0	0.0	0.0	0.0	0.0	0.0	0.0	0.0	0.0	0.0	0.0	0.0	0.0	0.0	0.0	0.0	0.0	0.0
CREBRF	up	153222	gene_synonym	H. sapiens	153222	H. sapiens	CREB3 regulatory factor	GO:0006986 response to unfolded protein;GO:0035966 response to topologically incorrect protein;GO:0045944 positive regulation of transcription by RNA polymerase II		Predicted intracellular proteins	Nucleoplasm (Supported)				0.0	0.0	0.0	0.0	0.0	0.0	0.0	0.0	0.0	0.0	0.0	0.0	0.0	0.0	1.0	0.0	0.0	0.0	0.0	0.0
CH25H	up	9023	symbol	H. sapiens	9023	H. sapiens	cholesterol 25-hydroxylase	GO:1903913 regulation of fusion of virus membrane with host plasma membrane;GO:1903914 negative regulation of fusion of virus membrane with host plasma membrane;GO:0035754 B cell chemotaxis		Enzymes; ENZYME proteins:Oxidoreductases				(M5948)HALLMARK BILE ACID METABOLISM	0.0	0.0	0.0	0.0	0.0	0.0	0.0	0.0	1.0	0.0	1.0	0.0	0.0	0.0	0.0	0.0	0.0	0.0	0.0	0.0
ZNF251	up	90987	symbol	H. sapiens	90987	H. sapiens	zinc finger protein 251	GO:0061484 hematopoietic stem cell homeostasis;GO:0048872 homeostasis of number of cells;GO:0048871 multicellular organismal homeostasis		Transcription factors:Zinc-coordinating DNA-binding domains; Predicted intracellular proteins	Nucleoplasm (Approved)				0.0	0.0	0.0	0.0	0.0	0.0	0.0	0.0	0.0	0.0	0.0	0.0	1.0	0.0	0.0	0.0	0.0	0.0	0.0	0.0
C15orf61	up	145853	symbol	H. sapiens	145853	H. sapiens	chromosome 15 open reading frame 61			Predicted secreted proteins; Predicted intracellular proteins	Nucleoli;Vesicles (Approved); Additional: Cytosol				0.0	0.0	0.0	0.0	0.0	0.0	0.0	0.0	0.0	0.0	0.0	0.0	0.0	0.0	0.0	0.0	0.0	0.0	0.0	0.0
PIGM	up	93183	symbol	H. sapiens	93183	H. sapiens	phosphatidylinositol glycan anchor biosynthesis class M	GO:0006506 GPI anchor biosynthetic process;GO:0006505 GPI anchor metabolic process;GO:0097502 mannosylation		Human disease related genes:Congenital disorders of metabolism:Congenital disorders of lipid/glycolipid metabolism; Disease related genes					0.0	0.0	0.0	0.0	0.0	0.0	0.0	0.0	0.0	0.0	0.0	0.0	0.0	1.0	0.0	0.0	0.0	0.0	0.0	0.0
ANKRD37	up	353322	symbol	H. sapiens	353322	H. sapiens	ankyrin repeat domain 37			Predicted intracellular proteins	Cytosol;Nucleoplasm (Supported)				0.0	0.0	0.0	0.0	0.0	0.0	0.0	0.0	0.0	0.0	0.0	0.0	0.0	0.0	0.0	0.0	0.0	0.0	0.0	0.0
CCNA1	up	8900	symbol	H. sapiens	8900	H. sapiens	cyclin A1	GO:0007141 male meiosis I;GO:0007140 male meiotic nuclear division;GO:0000079 regulation of cyclin-dependent protein serine/threonine kinase activity		Cancer-related genes:Candidate cancer biomarkers; Predicted intracellular proteins	Nuclear bodies;Nucleoplasm (Approved)		(M3686)SA REG CASCADE OF CYCLIN EXPR; (M195)PID CMYB PATHWAY	(M5951)HALLMARK SPERMATOGENESIS; (M5902)HALLMARK APOPTOSIS; (M5907)HALLMARK ESTROGEN RESPONSE LATE	0.0	0.0	1.0	0.0	0.0	0.0	0.0	0.0	0.0	0.0	0.0	0.0	0.0	0.0	1.0	0.0	0.0	0.0	0.0	0.0
MBNL2	up	10150	symbol	H. sapiens	10150	H. sapiens	muscleblind like splicing regulator 2	GO:0043484 regulation of RNA splicing;GO:0008380 RNA splicing;GO:0006397 mRNA processing		Predicted intracellular proteins	Nucleoplasm (Supported)				0.0	0.0	0.0	0.0	0.0	0.0	0.0	0.0	0.0	0.0	0.0	1.0	0.0	0.0	0.0	0.0	0.0	0.0	0.0	0.0
KIFBP	up	26128	gene_synonym	H. sapiens	26128	H. sapiens	kinesin family binding protein	GO:1990535 neuron projection maintenance;GO:0021952 central nervous system projection neuron axonogenesis;GO:0021955 central nervous system neuron axonogenesis		Predicted intracellular proteins; Disease related genes; Human disease related genes:Congenital malformations:Other congenital malformations					0.0	0.0	0.0	0.0	0.0	0.0	0.0	0.0	0.0	0.0	0.0	0.0	0.0	0.0	0.0	0.0	0.0	0.0	0.0	0.0
C1QC	up	714	symbol	H. sapiens	714	H. sapiens	complement C1q C chain	GO:0030853 negative regulation of granulocyte differentiation;GO:0045650 negative regulation of macrophage differentiation;GO:0098883 synapse pruning		Human disease related genes:Immune system diseases:Primary immunodeficiency; Disease related genes; Predicted secreted proteins		Cetuximab; Palivizumab; Daclizumab; Bevacizumab; Zinc; Copper; Zinc acetate; Zinc chloride; Zinc sulfate, unspecified form	(M5880)NABA ECM AFFILIATED; (M5885)NABA MATRISOME ASSOCIATED; (M5889)NABA MATRISOME	(M5921)HALLMARK COMPLEMENT	1.0	0.0	0.0	1.0	1.0	0.0	0.0	0.0	1.0	0.0	0.0	0.0	0.0	0.0	1.0	0.0	0.0	0.0	0.0	0.0
TMEM8B	up	51754	gene_synonym	H. sapiens	51754	H. sapiens	transmembrane protein 8B	GO:0007160 cell-matrix adhesion;GO:0031589 cell-substrate adhesion;GO:0007346 regulation of mitotic cell cycle		Transporters:Transporter channels and pores	Vesicles (Approved)			(M5916)HALLMARK APICAL SURFACE; (M5915)HALLMARK APICAL JUNCTION	0.0	0.0	0.0	0.0	0.0	0.0	0.0	0.0	0.0	0.0	0.0	0.0	0.0	0.0	0.0	0.0	0.0	0.0	0.0	0.0
DEPDC7	up	91614	symbol	H. sapiens	91614	H. sapiens	DEP domain containing 7	GO:0035556 intracellular signal transduction;GO:0007165 signal transduction;GO:0023052 signaling		Predicted intracellular proteins	Nucleoli (Approved); Additional: Cytosol;Nucleoplasm				0.0	0.0	0.0	0.0	0.0	0.0	0.0	0.0	0.0	0.0	0.0	0.0	0.0	0.0	0.0	0.0	0.0	0.0	0.0	0.0
SOX4	up	6659	symbol	H. sapiens	6659	H. sapiens	SRY-box transcription factor 4	GO:2000759 regulation of N-terminal peptidyl-lysine acetylation;GO:2000761 positive regulation of N-terminal peptidyl-lysine acetylation;GO:0002328 pro-B cell differentiation		Predicted intracellular proteins; Transcription factors:Other all-alpha-helical DNA-binding domains; Disease related genes; Human disease related genes:Congenital malformations:Other congenital malformations	Nucleoplasm (Supported); Additional: Mitochondria				1.0	0.0	0.0	0.0	0.0	0.0	0.0	1.0	0.0	0.0	0.0	0.0	0.0	0.0	1.0	0.0	0.0	0.0	0.0	0.0
GTF2E1	up	2960	symbol	H. sapiens	2960	H. sapiens	general transcription factor IIE subunit 1	GO:0001113 transcription open complex formation at RNA polymerase II promoter;GO:0001112 DNA-templated transcription open complex formation;GO:0001120 protein-DNA complex remodeling		Predicted intracellular proteins	Nucleoplasm (Enhanced)				0.0	0.0	0.0	0.0	0.0	0.0	0.0	0.0	0.0	0.0	0.0	0.0	0.0	0.0	1.0	0.0	0.0	0.0	0.0	0.0
ZFP3	up	124961	symbol	H. sapiens	124961	H. sapiens	ZFP3 zinc finger protein	GO:0008150 biological_process		Transcription factors:Zinc-coordinating DNA-binding domains; Predicted intracellular proteins	Cytosol;Nucleoplasm (Approved)				0.0	0.0	0.0	0.0	0.0	0.0	0.0	0.0	0.0	0.0	0.0	0.0	0.0	0.0	0.0	0.0	0.0	0.0	0.0	0.0
KCNT1	up	57582	symbol	H. sapiens	57582	H. sapiens	potassium sodium-activated channel subfamily T member 1	GO:0071805 potassium ion transmembrane transport;GO:0006813 potassium ion transport;GO:0098662 inorganic cation transmembrane transport		Transporters:Transporter channels and pores; Disease related genes; Human disease related genes:Nervous system diseases:Epilepsy; Voltage-gated ion channels:Calcium-Activated Potassium Channels; Predicted intracellular proteins; Potential drug targets					0.0	0.0	0.0	0.0	0.0	0.0	0.0	0.0	0.0	0.0	0.0	0.0	0.0	0.0	0.0	0.0	0.0	0.0	0.0	0.0
PDLIM7	up	9260	symbol	H. sapiens	9260	H. sapiens	PDZ and LIM domain 7	GO:0045669 positive regulation of osteoblast differentiation;GO:0045667 regulation of osteoblast differentiation;GO:0006898 receptor-mediated endocytosis		Predicted intracellular proteins	Actin filaments;Focal adhesion sites (Enhanced)		(M82)PID RET PATHWAY	(M5909)HALLMARK MYOGENESIS	0.0	0.0	0.0	0.0	0.0	0.0	0.0	0.0	0.0	0.0	0.0	0.0	0.0	0.0	0.0	0.0	0.0	0.0	0.0	0.0
SLC18B1	up	116843	gene_synonym	H. sapiens	116843	H. sapiens	solute carrier family 18 member B1	GO:0000296 spermine transport;GO:0015848 spermidine transport;GO:1902047 polyamine transmembrane transport		Transporters:Electrochemical Potential-driven transporters	Golgi apparatus (Approved); Additional: Cytosol				0.0	0.0	0.0	0.0	0.0	0.0	0.0	0.0	0.0	0.0	0.0	0.0	0.0	0.0	0.0	0.0	0.0	0.0	0.0	0.0
ZNF669	up	79862	symbol	H. sapiens	79862	H. sapiens	zinc finger protein 669	GO:0000122 negative regulation of transcription by RNA polymerase II;GO:0045892 negative regulation of DNA-templated transcription;GO:1903507 negative regulation of nucleic acid-templated transcription		Transcription factors:Zinc-coordinating DNA-binding domains; Predicted intracellular proteins					0.0	0.0	0.0	0.0	0.0	0.0	0.0	0.0	0.0	0.0	0.0	0.0	1.0	0.0	0.0	0.0	0.0	0.0	0.0	0.0
GJB6	up	10804	symbol	H. sapiens	10804	H. sapiens	gap junction protein beta 6	GO:1990349 gap junction-mediated intercellular transport;GO:0016264 gap junction assembly;GO:0010496 intercellular transport		Human disease related genes:Congenital malformations:Congenital malformations of skin; Disease related genes; Human disease related genes:Nervous system diseases:Ear disease	Cell Junctions (Supported)				0.0	0.0	0.0	0.0	0.0	0.0	0.0	0.0	0.0	0.0	0.0	0.0	0.0	0.0	0.0	0.0	0.0	0.0	0.0	0.0
SYT10	up	341359	symbol	H. sapiens	341359	H. sapiens	synaptotagmin 10	GO:0045956 positive regulation of calcium ion-dependent exocytosis;GO:0014059 regulation of dopamine secretion;GO:0017158 regulation of calcium ion-dependent exocytosis			Nucleoplasm;Vesicles (Approved)				0.0	0.0	0.0	0.0	0.0	0.0	0.0	0.0	0.0	0.0	0.0	0.0	0.0	0.0	0.0	1.0	0.0	0.0	0.0	0.0
CMTM1	up	113540	symbol	H. sapiens	113540	H. sapiens	CKLF like MARVEL transmembrane domain containing 1	GO:0006935 chemotaxis;GO:0042330 taxis;GO:0040011 locomotion		Transporters:Transporter channels and pores; Predicted intracellular proteins	Nucleoplasm (Approved)				0.0	0.0	0.0	0.0	0.0	0.0	0.0	0.0	0.0	0.0	0.0	0.0	0.0	0.0	0.0	0.0	0.0	0.0	0.0	0.0
PELO	up	53918	symbol	H. sapiens	53918	H. sapiens	pelota mRNA surveillance and ribosome rescue factor	GO:0070481 nuclear-transcribed mRNA catabolic process, non-stop decay;GO:0070651 nonfunctional rRNA decay;GO:0070966 nuclear-transcribed mRNA catabolic process, no-go decay		Predicted intracellular proteins	Nucleoli fibrillar center (Approved); Additional: Mitotic chromosome;Nucleoplasm				0.0	0.0	0.0	0.0	0.0	0.0	1.0	1.0	0.0	0.0	0.0	1.0	0.0	0.0	0.0	0.0	0.0	0.0	0.0	0.0
ZNF154	up	7710	symbol	H. sapiens	7710	H. sapiens	zinc finger protein 154			Transcription factors:Zinc-coordinating DNA-binding domains; Predicted intracellular proteins	Nucleoli fibrillar center;Nucleoplasm (Approved)				0.0	0.0	0.0	0.0	0.0	0.0	0.0	0.0	0.0	0.0	0.0	0.0	1.0	0.0	0.0	0.0	0.0	0.0	0.0	0.0
NPB	up	256933	symbol	H. sapiens	256933	H. sapiens	neuropeptide B	GO:0007631 feeding behavior;GO:0007218 neuropeptide signaling pathway;GO:0007610 behavior		Predicted secreted proteins					0.0	0.0	0.0	0.0	0.0	0.0	0.0	0.0	0.0	0.0	0.0	0.0	0.0	0.0	0.0	0.0	0.0	0.0	0.0	0.0
HSPBAP1	up	79663	symbol	H. sapiens	79663	H. sapiens	HSPB1 associated protein 1			Predicted intracellular proteins; Disease related genes	Mitochondria (Approved)				0.0	0.0	0.0	0.0	0.0	0.0	0.0	0.0	0.0	0.0	0.0	0.0	0.0	0.0	0.0	0.0	0.0	0.0	0.0	0.0
PRKCI	up	5584	symbol	H. sapiens	5584	H. sapiens	protein kinase C iota	GO:0034351 negative regulation of glial cell apoptotic process;GO:0048194 Golgi vesicle budding;GO:0034350 regulation of glial cell apoptotic process	yes	ENZYME proteins:Transferases; Cancer-related genes:Candidate cancer biomarkers; FDA approved drug targets:Small molecule drugs; Predicted intracellular proteins; Kinases:AGC Ser/Thr protein kinases; Enzymes	Cytosol (Supported); Additional: Cytokinetic bridge;Microtubules	Bisindolylmaleimide I; Fostamatinib	(M247)PID INSULIN GLUCOSE PATHWAY; (M193)PID NEPHRIN NEPH1 PATHWAY; (M110)PID IL1 PATHWAY		0.0	0.0	0.0	0.0	0.0	0.0	0.0	0.0	0.0	0.0	0.0	0.0	0.0	0.0	1.0	0.0	1.0	0.0	0.0	0.0
NLRP6	up	171389	symbol	H. sapiens	171389	H. sapiens	NLR family pyrin domain containing 6	GO:0140739 NLRP6 inflammasome complex assembly;GO:0070946 neutrophil-mediated killing of gram-positive bacterium;GO:2000494 positive regulation of interleukin-18-mediated signaling pathway		Predicted intracellular proteins					0.0	0.0	0.0	1.0	1.0	0.0	0.0	0.0	1.0	0.0	0.0	0.0	0.0	0.0	0.0	0.0	0.0	1.0	0.0	1.0
CRYAB	up	1410	symbol	H. sapiens	1410	H. sapiens	crystallin alpha B	GO:0007021 tubulin complex assembly;GO:1905907 negative regulation of amyloid fibril formation;GO:1905906 regulation of amyloid fibril formation		Human disease related genes:Nervous system diseases:Eye disease; Disease related genes; Human disease related genes:Cardiovascular diseases:Cardiac diseases; Cancer-related genes:Candidate cancer biomarkers; Human disease related genes:Musculoskeletal diseases:Muscular diseases; Predicted intracellular proteins	Cytosol;Plasma membrane (Enhanced)			(M5909)HALLMARK MYOGENESIS	0.0	0.0	0.0	0.0	0.0	0.0	0.0	0.0	0.0	0.0	0.0	0.0	0.0	0.0	1.0	0.0	0.0	0.0	0.0	0.0
DHRS7C	up	201140	symbol	H. sapiens	201140	H. sapiens	dehydrogenase/reductase 7C	GO:0046323 glucose import;GO:0010880 regulation of release of sequestered calcium ion into cytosol by sarcoplasmic reticulum;GO:1904659 glucose transmembrane transport		Predicted secreted proteins; Predicted intracellular proteins					0.0	0.0	0.0	0.0	0.0	0.0	0.0	0.0	0.0	0.0	0.0	0.0	0.0	0.0	0.0	0.0	0.0	0.0	0.0	0.0
NKRF	up	55922	symbol	H. sapiens	55922	H. sapiens	NFKB repressing factor	GO:0045944 positive regulation of transcription by RNA polymerase II;GO:0045892 negative regulation of DNA-templated transcription;GO:1903507 negative regulation of nucleic acid-templated transcription		Predicted intracellular proteins	Nucleoli (Supported); Additional: Nucleoplasm				0.0	0.0	0.0	0.0	0.0	0.0	0.0	0.0	0.0	0.0	0.0	0.0	0.0	0.0	0.0	0.0	0.0	0.0	0.0	0.0
PRO1804	up	100133319	Gene_ID	H. sapiens	100133319	H. sapiens	uncharacterized LOC100133319								0.0	0.0	0.0	0.0	0.0	0.0	0.0	0.0	0.0	0.0	0.0	0.0	0.0	0.0	0.0	0.0	0.0	0.0	0.0	0.0
None	up						None	None	None	None	None	None	None	None	nan	nan	nan	nan	nan	nan	nan	nan	nan	nan	nan	nan	nan	nan	nan	nan	nan	nan	nan	nan
WDR75	up	84128	symbol	H. sapiens	84128	H. sapiens	WD repeat domain 75	GO:2000234 positive regulation of rRNA processing;GO:2000232 regulation of rRNA processing;GO:0045943 positive regulation of transcription by RNA polymerase I		Predicted intracellular proteins					0.0	0.0	0.0	0.0	0.0	0.0	0.0	0.0	0.0	0.0	0.0	1.0	0.0	0.0	0.0	0.0	0.0	0.0	0.0	0.0
MAL	up	4118	symbol	H. sapiens	4118	H. sapiens	mal, T cell differentiation protein	GO:0098737 protein insertion into plasma membrane;GO:0001766 membrane raft polarization;GO:0002175 protein localization to paranode region of axon			Golgi apparatus (Approved); Additional: Centrosome			(M5916)HALLMARK APICAL SURFACE	0.0	0.0	0.0	0.0	0.0	0.0	0.0	0.0	0.0	0.0	0.0	0.0	0.0	0.0	0.0	0.0	0.0	0.0	0.0	0.0
GPR22	up	2845	symbol	H. sapiens	2845	H. sapiens	G protein-coupled receptor 22	GO:0032870 cellular response to hormone stimulus;GO:0009725 response to hormone;GO:0030030 cell projection organization		G-protein coupled receptors:GPCRs excl olfactory receptors					0.0	0.0	0.0	0.0	0.0	0.0	0.0	0.0	0.0	0.0	0.0	0.0	0.0	0.0	0.0	0.0	0.0	0.0	0.0	0.0
WDR5B	up	54554	symbol	H. sapiens	54554	H. sapiens	WD repeat domain 5B	GO:0051568 histone H3-K4 methylation;GO:0034968 histone lysine methylation;GO:0018022 peptidyl-lysine methylation		Predicted intracellular proteins					0.0	0.0	0.0	0.0	0.0	0.0	0.0	0.0	0.0	0.0	0.0	0.0	0.0	0.0	0.0	0.0	0.0	0.0	0.0	0.0
CORO2B	up	10391	symbol	H. sapiens	10391	H. sapiens	coronin 2B	GO:0003093 regulation of glomerular filtration;GO:0001977 renal system process involved in regulation of blood volume;GO:0003071 renal system process involved in regulation of systemic arterial blood pressure		Predicted intracellular proteins	Focal adhesion sites;Plasma membrane (Approved)				0.0	0.0	0.0	0.0	0.0	0.0	0.0	0.0	0.0	0.0	0.0	0.0	0.0	0.0	0.0	0.0	0.0	0.0	0.0	0.0
CST1	up	1469	symbol	H. sapiens	1469	H. sapiens	cystatin SN	GO:0001580 detection of chemical stimulus involved in sensory perception of bitter taste;GO:0050913 sensory perception of bitter taste;GO:0050912 detection of chemical stimulus involved in sensory perception of taste		Predicted secreted proteins			(M3468)NABA ECM REGULATORS; (M5885)NABA MATRISOME ASSOCIATED; (M5889)NABA MATRISOME		0.0	0.0	0.0	0.0	0.0	0.0	0.0	0.0	0.0	0.0	0.0	0.0	0.0	0.0	0.0	0.0	0.0	0.0	0.0	0.0
KIR3DL2	up	3812	symbol	H. sapiens	3812	H. sapiens	killer cell immunoglobulin like receptor, three Ig domains and long cytoplasmic tail 2	GO:0006968 cellular defense response;GO:1901215 negative regulation of neuron death;GO:1901214 regulation of neuron death		CD markers					0.0	0.0	0.0	0.0	1.0	0.0	1.0	0.0	0.0	0.0	0.0	0.0	0.0	0.0	0.0	0.0	0.0	0.0	0.0	0.0
ZNF366	up	167465	symbol	H. sapiens	167465	H. sapiens	zinc finger protein 366	GO:0033147 negative regulation of intracellular estrogen receptor signaling pathway;GO:0033146 regulation of intracellular estrogen receptor signaling pathway;GO:0033144 negative regulation of intracellular steroid hormone receptor signaling pathway		Transcription factors:Zinc-coordinating DNA-binding domains; Predicted intracellular proteins	Nucleoplasm (Supported); Additional: Plasma membrane				0.0	0.0	0.0	0.0	0.0	0.0	0.0	0.0	0.0	0.0	0.0	0.0	0.0	0.0	0.0	0.0	0.0	0.0	0.0	0.0
ZNF543	up	125919	symbol	H. sapiens	125919	H. sapiens	zinc finger protein 543			Transcription factors:Zinc-coordinating DNA-binding domains; Predicted intracellular proteins	Nucleoplasm (Approved)				0.0	0.0	0.0	0.0	0.0	0.0	0.0	0.0	0.0	0.0	0.0	0.0	1.0	0.0	0.0	0.0	0.0	0.0	0.0	0.0
RNF2	up	6045	symbol	H. sapiens	6045	H. sapiens	ring finger protein 2	GO:0036353 histone H2A-K119 monoubiquitination;GO:0035518 histone H2A monoubiquitination;GO:0033522 histone H2A ubiquitination		Enzymes; Predicted intracellular proteins; ENZYME proteins:Transferases	Nucleoplasm (Enhanced); Additional: Nuclear bodies				0.0	0.0	0.0	0.0	0.0	0.0	1.0	0.0	0.0	0.0	0.0	0.0	0.0	0.0	1.0	0.0	0.0	0.0	0.0	0.0
NOL3	up	8996	symbol	H. sapiens	8996	H. sapiens	nucleolar protein 3	GO:1990001 inhibition of cysteine-type endopeptidase activity involved in apoptotic process;GO:1903297 regulation of hypoxia-induced intrinsic apoptotic signaling pathway;GO:1903298 negative regulation of hypoxia-induced intrinsic apoptotic signaling pathway		Predicted intracellular proteins; Disease related genes	Cytosol;Nucleoplasm (Supported)			(M5937)HALLMARK GLYCOLYSIS	0.0	0.0	0.0	0.0	0.0	0.0	0.0	0.0	0.0	0.0	0.0	1.0	0.0	0.0	0.0	0.0	0.0	0.0	0.0	0.0
SLC25A22	up	79751	symbol	H. sapiens	79751	H. sapiens	solute carrier family 25 member 22	GO:0043490 malate-aspartate shuttle;GO:0070778 L-aspartate transmembrane transport;GO:0015810 aspartate transmembrane transport		Transporters:Electrochemical Potential-driven transporters; Potential drug targets; Disease related genes; Human disease related genes:Nervous system diseases:Epilepsy	Mitochondria (Uncertain); Additional: Nucleoplasm				0.0	0.0	0.0	0.0	0.0	0.0	0.0	0.0	0.0	0.0	0.0	0.0	0.0	0.0	0.0	0.0	0.0	0.0	0.0	0.0
GPRC6A	up	222545	symbol	H. sapiens	222545	H. sapiens	G protein-coupled receptor class C group 6 member A	GO:0043200 response to amino acid;GO:0001101 response to acid chemical;GO:0010243 response to organonitrogen compound		G-protein coupled receptors:Family 3 (C) receptors; Transporters; G-protein coupled receptors:GPCRs excl olfactory receptors					0.0	0.0	0.0	0.0	0.0	0.0	0.0	0.0	0.0	0.0	0.0	0.0	0.0	0.0	0.0	0.0	0.0	0.0	0.0	0.0
MAML3	up	55534	symbol	H. sapiens	55534	H. sapiens	mastermind like transcriptional coactivator 3	GO:0007221 positive regulation of transcription of Notch receptor target;GO:0007219 Notch signaling pathway;GO:0045944 positive regulation of transcription by RNA polymerase II		Predicted intracellular proteins	Nuclear speckles (Supported)				0.0	0.0	0.0	0.0	0.0	0.0	0.0	0.0	0.0	1.0	0.0	0.0	0.0	0.0	1.0	0.0	0.0	0.0	0.0	0.0
MAN1C1	up	57134	symbol	H. sapiens	57134	H. sapiens	mannosidase alpha class 1C member 1	GO:1904381 Golgi apparatus mannose trimming;GO:0036507 protein demannosylation;GO:0036508 protein alpha-1,2-demannosylation		Enzymes; Predicted intracellular proteins; ENZYME proteins:Hydrolases	Nucleoplasm;Vesicles (Uncertain)				0.0	0.0	0.0	0.0	0.0	0.0	0.0	0.0	0.0	0.0	0.0	0.0	0.0	1.0	0.0	0.0	0.0	0.0	0.0	0.0
APAF1	up	317	symbol	H. sapiens	317	H. sapiens	apoptotic peptidase activating factor 1	GO:0072414 response to mitotic cell cycle checkpoint signaling;GO:0072432 response to G1 DNA damage checkpoint signaling;GO:0008635 activation of cysteine-type endopeptidase activity involved in apoptotic process by cytochrome c		Predicted intracellular proteins; Transporters:Accessory Factors Involved in Transport; Cancer-related genes:Candidate cancer biomarkers; Cancer-related genes:Mutational cancer driver genes	Cytosol;Nucleoplasm (Supported); Additional: Golgi apparatus	ATP	(M13096)SA PROGRAMMED CELL DEATH; (M7997)SA CASPASE CASCADE; (M197)PID HIV NEF PATHWAY	(M5939)HALLMARK P53 PATHWAY	0.0	0.0	1.0	0.0	1.0	1.0	0.0	0.0	0.0	0.0	0.0	0.0	1.0	0.0	1.0	0.0	0.0	0.0	0.0	0.0
FAM216A	up	29902	gene_synonym	H. sapiens	29902	H. sapiens	family with sequence similarity 216 member A			Predicted intracellular proteins	Actin filaments (Approved)				0.0	0.0	0.0	0.0	0.0	0.0	0.0	0.0	0.0	0.0	0.0	0.0	0.0	0.0	0.0	0.0	0.0	0.0	0.0	0.0
ZDHHC19	up	131540	symbol	H. sapiens	131540	H. sapiens	zinc finger DHHC-type palmitoyltransferase 19	GO:0018230 peptidyl-L-cysteine S-palmitoylation;GO:0018231 peptidyl-S-diacylglycerol-L-cysteine biosynthetic process from peptidyl-cysteine;GO:0018345 protein palmitoylation		Enzymes; ENZYME proteins:Transferases					0.0	0.0	0.0	0.0	0.0	0.0	0.0	0.0	0.0	0.0	0.0	0.0	0.0	1.0	0.0	0.0	0.0	0.0	0.0	0.0
GALNT12	up	79695	symbol	H. sapiens	79695	H. sapiens	polypeptide N-acetylgalactosaminyltransferase 12	GO:0016266 O-glycan processing;GO:0006493 protein O-linked glycosylation;GO:0006486 protein glycosylation		Human disease related genes:Cancers:Cancers of the digestive system; Disease related genes; ENZYME proteins:Transferases; Predicted intracellular proteins; Enzymes; Potential drug targets	Plasma membrane (Approved); Additional: Cell Junctions;Nucleoplasm				0.0	0.0	0.0	0.0	0.0	0.0	0.0	0.0	0.0	0.0	0.0	0.0	0.0	1.0	0.0	0.0	0.0	0.0	0.0	0.0
THAP9-AS1	up	100499177	Gene_ID	H. sapiens	100499177	H. sapiens	THAP9 antisense RNA 1								0.0	0.0	0.0	0.0	0.0	0.0	0.0	0.0	0.0	0.0	0.0	0.0	0.0	0.0	0.0	0.0	0.0	0.0	0.0	0.0
TFF2	up	7032	symbol	H. sapiens	7032	H. sapiens	trefoil factor 2	GO:0060455 negative regulation of gastric acid secretion;GO:0060453 regulation of gastric acid secretion;GO:0060457 negative regulation of digestive system process		Cancer-related genes:Candidate cancer biomarkers; Predicted secreted proteins		Pidolic acid		(M5956)HALLMARK KRAS SIGNALING DN	0.0	0.0	0.0	0.0	0.0	0.0	0.0	0.0	0.0	0.0	0.0	0.0	0.0	0.0	0.0	0.0	0.0	1.0	0.0	0.0
RIMKLB	up	57494	symbol	H. sapiens	57494	H. sapiens	ribosomal modification protein rimK like family member B	GO:0009064 glutamine family amino acid metabolic process;GO:1901605 alpha-amino acid metabolic process;GO:0006520 amino acid metabolic process		ENZYME proteins:Ligase; Enzymes; Predicted intracellular proteins	Centriolar satellite;Nucleoplasm (Approved)				0.0	0.0	0.0	0.0	0.0	0.0	0.0	0.0	0.0	0.0	0.0	0.0	0.0	0.0	0.0	0.0	0.0	0.0	0.0	0.0
PPP1R10	up	5514	symbol	H. sapiens	5514	H. sapiens	protein phosphatase 1 regulatory subunit 10	GO:1904290 negative regulation of mitotic DNA damage checkpoint;GO:1904289 regulation of mitotic DNA damage checkpoint;GO:2000002 negative regulation of DNA damage checkpoint		Predicted intracellular proteins	Nucleoplasm (Enhanced); Additional: Nuclear bodies				0.0	0.0	0.0	0.0	0.0	0.0	0.0	0.0	0.0	0.0	0.0	0.0	0.0	0.0	0.0	0.0	0.0	0.0	0.0	0.0
USP53	up	54532	symbol	H. sapiens	54532	H. sapiens	ubiquitin specific peptidase 53	GO:1905584 outer hair cell apoptotic process;GO:0010996 response to auditory stimulus;GO:1904019 epithelial cell apoptotic process		Enzymes; Predicted intracellular proteins; Peptidases:Cysteine-type peptidases	Plasma membrane (Approved); Additional: Cytosol				0.0	0.0	0.0	0.0	0.0	0.0	0.0	0.0	0.0	0.0	0.0	0.0	0.0	0.0	0.0	0.0	0.0	0.0	0.0	0.0
PTX3	up	5806	symbol	H. sapiens	5806	H. sapiens	pentraxin 3	GO:0044866 modulation by host of viral exo-alpha-sialidase activity;GO:0044867 modulation by host of viral catalytic activity;GO:0044869 negative regulation by host of viral exo-alpha-sialidase activity		Predicted secreted proteins	Plasma membrane (Uncertain)			(M5890)HALLMARK TNFA SIGNALING VIA NFKB; (M5930)HALLMARK EPITHELIAL MESENCHYMAL TRANSITION	0.0	0.0	0.0	0.0	1.0	1.0	0.0	0.0	1.0	0.0	0.0	0.0	0.0	0.0	0.0	1.0	0.0	1.0	0.0	0.0
RCAN3	up	11123	symbol	H. sapiens	11123	H. sapiens	RCAN family member 3	GO:0019722 calcium-mediated signaling;GO:0019932 second-messenger-mediated signaling;GO:0035556 intracellular signal transduction		Predicted intracellular proteins	Nuclear speckles (Approved); Additional: Nucleoli fibrillar center				0.0	0.0	0.0	0.0	0.0	0.0	0.0	0.0	0.0	0.0	0.0	0.0	0.0	0.0	0.0	0.0	0.0	0.0	0.0	0.0
SLC26A11	up	284129	symbol	H. sapiens	284129	H. sapiens	solute carrier family 26 member 11	GO:1902358 sulfate transmembrane transport;GO:0008272 sulfate transport;GO:0072348 sulfur compound transport		Transporters:Electrochemical Potential-driven transporters; Predicted intracellular proteins	Golgi apparatus;Vesicles (Supported); Additional: Nucleoplasm				0.0	0.0	0.0	0.0	0.0	0.0	0.0	0.0	0.0	0.0	0.0	0.0	0.0	0.0	0.0	0.0	0.0	0.0	0.0	0.0
PALD1	up	27143	gene_synonym	H. sapiens	27143	H. sapiens	phosphatase domain containing paladin 1								0.0	0.0	0.0	0.0	0.0	0.0	0.0	0.0	0.0	0.0	0.0	0.0	0.0	0.0	0.0	0.0	0.0	0.0	0.0	0.0
ZNF195	up	7748	symbol	H. sapiens	7748	H. sapiens	zinc finger protein 195	GO:0006357 regulation of transcription by RNA polymerase II;GO:0006355 regulation of DNA-templated transcription;GO:1903506 regulation of nucleic acid-templated transcription		Transcription factors:Zinc-coordinating DNA-binding domains; Predicted intracellular proteins	Nucleoplasm (Approved); Additional: Cytosol				0.0	0.0	0.0	0.0	0.0	0.0	0.0	0.0	0.0	0.0	0.0	0.0	1.0	0.0	0.0	0.0	0.0	0.0	0.0	0.0
CAMK2N1	up	55450	symbol	H. sapiens	55450	H. sapiens	calcium/calmodulin dependent protein kinase II inhibitor 1	GO:0007616 long-term memory;GO:0007613 memory;GO:0050729 positive regulation of inflammatory response		Predicted intracellular proteins					0.0	0.0	0.0	1.0	0.0	0.0	0.0	0.0	0.0	0.0	0.0	0.0	0.0	0.0	0.0	0.0	0.0	0.0	0.0	0.0
LEF1-AS1	up	641518	Gene_ID	H. sapiens	641518	H. sapiens	LEF1 antisense RNA 1								0.0	0.0	0.0	0.0	0.0	0.0	0.0	0.0	0.0	0.0	0.0	0.0	0.0	0.0	0.0	0.0	0.0	0.0	0.0	0.0
LRRC73	up	221424	gene_synonym	H. sapiens	221424	H. sapiens	leucine rich repeat containing 73			Predicted intracellular proteins	Cytosol (Approved)				0.0	0.0	0.0	0.0	0.0	0.0	0.0	0.0	0.0	0.0	0.0	0.0	0.0	0.0	0.0	0.0	0.0	0.0	0.0	0.0
CHODL	up	140578	symbol	H. sapiens	140578	H. sapiens	chondrolectin	GO:0050772 positive regulation of axonogenesis;GO:0050770 regulation of axonogenesis;GO:0050769 positive regulation of neurogenesis		Predicted intracellular proteins	Cytosol (Approved); Additional: Centrosome				0.0	0.0	0.0	0.0	0.0	0.0	0.0	0.0	0.0	0.0	0.0	0.0	0.0	0.0	0.0	0.0	0.0	0.0	0.0	0.0
TXNIP	up	10628	symbol	H. sapiens	10628	H. sapiens	thioredoxin interacting protein	GO:0071228 cellular response to tumor cell;GO:0051782 negative regulation of cell division;GO:0002347 response to tumor cell		Predicted intracellular proteins; Cancer-related genes:Mutational cancer driver genes	Plasma membrane (Approved); Additional: Cytosol			(M5911)HALLMARK INTERFERON ALPHA RESPONSE; (M5902)HALLMARK APOPTOSIS; (M5913)HALLMARK INTERFERON GAMMA RESPONSE	0.0	0.0	0.0	0.0	0.0	0.0	0.0	0.0	0.0	0.0	0.0	0.0	0.0	0.0	1.0	0.0	1.0	0.0	0.0	0.0
ZP3	up	7784	symbol	H. sapiens	7784	H. sapiens	zona pellucida glycoprotein 3	GO:0001809 positive regulation of type IV hypersensitivity;GO:2000387 regulation of antral ovarian follicle growth;GO:2000388 positive regulation of antral ovarian follicle growth		Human disease related genes:Reproductive system diseases:Reproductive system diseases; Predicted secreted proteins; Disease related genes			(M3008)NABA ECM GLYCOPROTEINS; (M5884)NABA CORE MATRISOME; (M5889)NABA MATRISOME		1.0	1.0	0.0	1.0	1.0	0.0	0.0	0.0	0.0	0.0	0.0	0.0	0.0	0.0	0.0	1.0	0.0	0.0	0.0	0.0
DMRTC1	up	63947	symbol	H. sapiens	63947	H. sapiens	DMRT like family C1			Transcription factors:Zinc-coordinating DNA-binding domains; Predicted intracellular proteins	Nucleoplasm (Approved); Additional: Intermediate filaments				0.0	0.0	0.0	0.0	0.0	0.0	0.0	0.0	0.0	0.0	0.0	0.0	0.0	0.0	0.0	0.0	0.0	0.0	0.0	0.0
TUBE1	up	51175	symbol	H. sapiens	51175	H. sapiens	tubulin epsilon 1	GO:0007098 centrosome cycle;GO:0031023 microtubule organizing center organization;GO:0000226 microtubule cytoskeleton organization		Predicted intracellular proteins; FDA approved drug targets:Small molecule drugs		Vinblastine			0.0	0.0	0.0	0.0	0.0	0.0	0.0	0.0	0.0	0.0	0.0	0.0	0.0	0.0	0.0	0.0	0.0	0.0	0.0	0.0
RPL26	up	6154	symbol	H. sapiens	6154	H. sapiens	ribosomal protein L26	GO:1902167 positive regulation of intrinsic apoptotic signaling pathway in response to DNA damage by p53 class mediator;GO:1904803 regulation of translation involved in cellular response to UV;GO:1902164 positive regulation of DNA damage response, signal transduction by p53 class mediator resulting in transcription of p21 class mediator		Disease related genes; Human disease related genes:Cardiovascular diseases:Hematologic diseases; Ribosomal proteins; Human disease related genes:Other congenital disorders:Ribosomopathies; Predicted intracellular proteins	Cytosol;Endoplasmic reticulum (Approved); Additional: Nucleoli				0.0	0.0	0.0	0.0	0.0	0.0	0.0	0.0	0.0	0.0	0.0	1.0	0.0	1.0	1.0	0.0	1.0	0.0	0.0	0.0
ZDHHC11	up	79844	symbol	H. sapiens	79844	H. sapiens	zinc finger DHHC-type containing 11	GO:0018230 peptidyl-L-cysteine S-palmitoylation;GO:0018231 peptidyl-S-diacylglycerol-L-cysteine biosynthetic process from peptidyl-cysteine;GO:0140374 antiviral innate immune response		Enzymes; Predicted intracellular proteins; ENZYME proteins:Transferases	Golgi apparatus (Uncertain)				0.0	0.0	0.0	1.0	0.0	0.0	0.0	0.0	1.0	0.0	0.0	0.0	0.0	1.0	0.0	0.0	0.0	0.0	0.0	0.0
TMEM150C	up	441027	symbol	H. sapiens	441027	H. sapiens	transmembrane protein 150C	GO:0019230 proprioception;GO:0050884 neuromuscular process controlling posture;GO:0071260 cellular response to mechanical stimulus		Transporters:Accessory Factors Involved in Transport					0.0	0.0	0.0	0.0	0.0	0.0	0.0	0.0	0.0	0.0	0.0	0.0	0.0	0.0	0.0	0.0	0.0	0.0	0.0	0.0
SCYL2	up	55681	symbol	H. sapiens	55681	H. sapiens	SCY1 like pseudokinase 2	GO:2000286 receptor internalization involved in canonical Wnt signaling pathway;GO:2000370 positive regulation of clathrin-dependent endocytosis;GO:0021860 pyramidal neuron development	yes	Kinases; Disease related genes; Human disease related genes:Congenital malformations:Congenital malformations of the musculoskeletal system; Predicted intracellular proteins; Enzymes; Potential drug targets					0.0	0.0	0.0	0.0	0.0	0.0	0.0	0.0	0.0	0.0	0.0	0.0	0.0	0.0	0.0	1.0	0.0	0.0	0.0	0.0
TENT4B	up	64282	gene_synonym	H. sapiens	64282	H. sapiens	terminal nucleotidyltransferase 4B	GO:0043630 ncRNA polyadenylation involved in polyadenylation-dependent ncRNA catabolic process;GO:0071050 sno(s)RNA polyadenylation;GO:0043629 ncRNA polyadenylation		Enzymes; Predicted intracellular proteins; ENZYME proteins:Transferases	Cytosol (Supported); Additional: Nucleoli;Plasma membrane				0.0	0.0	0.0	0.0	0.0	0.0	1.0	0.0	0.0	0.0	0.0	1.0	0.0	0.0	0.0	0.0	0.0	0.0	0.0	0.0
BST2	up	684	symbol	H. sapiens	684	H. sapiens	bone marrow stromal cell antigen 2	GO:0002736 regulation of plasmacytoid dendritic cell cytokine production;GO:0002737 negative regulation of plasmacytoid dendritic cell cytokine production;GO:0002731 negative regulation of dendritic cell cytokine production		CD markers; Transporters:Transporter channels and pores	Golgi apparatus;Vesicles (Supported)			(M5911)HALLMARK INTERFERON ALPHA RESPONSE; (M5913)HALLMARK INTERFERON GAMMA RESPONSE; (M5932)HALLMARK INFLAMMATORY RESPONSE	1.0	1.0	1.0	0.0	1.0	1.0	0.0	1.0	1.0	0.0	0.0	0.0	1.0	0.0	0.0	0.0	0.0	0.0	0.0	0.0
CDO1	up	1036	symbol	H. sapiens	1036	H. sapiens	cysteine dioxygenase type 1	GO:0042412 taurine biosynthetic process;GO:0046305 alkanesulfonate biosynthetic process;GO:0009093 cysteine catabolic process		Enzymes; Predicted intracellular proteins; ENZYME proteins:Oxidoreductases	Nucleoplasm (Uncertain); Additional: Cytosol	Cysteine; NADH		(M5941)HALLMARK UV RESPONSE UP; (M5934)HALLMARK XENOBIOTIC METABOLISM	0.0	0.0	0.0	0.0	0.0	0.0	0.0	0.0	0.0	0.0	0.0	0.0	0.0	0.0	0.0	0.0	0.0	1.0	0.0	0.0
LGMN	up	5641	symbol	H. sapiens	5641	H. sapiens	legumain	GO:0006624 vacuolar protein processing;GO:0040015 negative regulation of multicellular organism growth;GO:0097264 self proteolysis		ENZYME proteins:Hydrolases; Cancer-related genes:Candidate cancer biomarkers; Peptidases:Cysteine-type peptidases; Predicted intracellular proteins; Enzymes	Vesicles (Approved); Additional: Nucleoplasm			(M5892)HALLMARK CHOLESTEROL HOMEOSTASIS; (M5946)HALLMARK COAGULATION; (M5921)HALLMARK COMPLEMENT	0.0	0.0	0.0	1.0	1.0	0.0	1.0	0.0	0.0	0.0	1.0	0.0	0.0	0.0	0.0	0.0	0.0	0.0	0.0	0.0
GPR183	up	1880	symbol	H. sapiens	1880	H. sapiens	G protein-coupled receptor 183	GO:0036145 dendritic cell homeostasis;GO:2000458 regulation of astrocyte chemotaxis;GO:0061470 T follicular helper cell differentiation		G-protein coupled receptors:GPCRs excl olfactory receptors				(M5890)HALLMARK TNFA SIGNALING VIA NFKB; (M5932)HALLMARK INFLAMMATORY RESPONSE	1.0	0.0	0.0	0.0	1.0	0.0	0.0	1.0	0.0	0.0	0.0	0.0	0.0	0.0	0.0	0.0	0.0	0.0	0.0	0.0
TXK	up	7294	symbol	H. sapiens	7294	H. sapiens	TXK tyrosine kinase	GO:0060332 positive regulation of response to type II interferon;GO:0060335 positive regulation of type II interferon-mediated signaling pathway;GO:0060330 regulation of response to type II interferon	yes	Kinases:Tyr protein kinases; Enzymes; Predicted intracellular proteins; ENZYME proteins:Transferases	Cytosol;Nucleoplasm (Supported); Additional: Nucleoli;Plasma membrane	Fostamatinib; Zanubrutinib			1.0	0.0	0.0	1.0	1.0	0.0	0.0	0.0	0.0	0.0	0.0	0.0	0.0	0.0	1.0	0.0	0.0	0.0	0.0	0.0
ANKFN1	up	162282	symbol	H. sapiens	162282	H. sapiens	ankyrin repeat and fibronectin type III domain containing 1	GO:0061172 regulation of establishment of bipolar cell polarity;GO:2000114 regulation of establishment of cell polarity;GO:0032878 regulation of establishment or maintenance of cell polarity		Predicted intracellular proteins	Nucleoplasm (Approved); Additional: Plasma membrane				0.0	0.0	0.0	0.0	0.0	0.0	0.0	0.0	0.0	0.0	0.0	0.0	0.0	0.0	0.0	0.0	0.0	0.0	0.0	0.0
AXIN2	up	8313	symbol	H. sapiens	8313	H. sapiens	axin 2	GO:2000053 regulation of Wnt signaling pathway involved in dorsal/ventral axis specification;GO:2000054 negative regulation of Wnt signaling pathway involved in dorsal/ventral axis specification;GO:0070602 regulation of centromeric sister chromatid cohesion		Human disease related genes:Cancers:Cancers of the digestive system; Cancer-related genes:Mutational cancer driver genes; Disease related genes; Human disease related genes:Digestive system diseases:Mouth and dental diseases; Predicted intracellular proteins; Cancer-related genes:Mutated cancer genes; Human disease related genes:Cancers:Cancers of eye, brain, and central nervous system	Cytosol;Nucleoplasm;Plasma membrane (Uncertain)		(M31)PID BETA CATENIN DEG PATHWAY; (M200)PID ERA GENOMIC PATHWAY; (M223)PID BETA CATENIN NUC PATHWAY	(M5895)HALLMARK WNT BETA CATENIN SIGNALING	0.0	0.0	1.0	0.0	0.0	0.0	1.0	1.0	0.0	0.0	0.0	0.0	0.0	0.0	1.0	0.0	0.0	0.0	0.0	0.0
SLITRK5	up	26050	symbol	H. sapiens	26050	H. sapiens	SLIT and NTRK like family member 5	GO:0007625 grooming behavior;GO:0021756 striatum development;GO:0021544 subpallium development			Vesicles (Approved)				0.0	0.0	0.0	0.0	1.0	0.0	0.0	0.0	0.0	0.0	0.0	0.0	0.0	0.0	0.0	0.0	0.0	0.0	0.0	0.0
UTP3	up	57050	symbol	H. sapiens	57050	H. sapiens	UTP3 small subunit processome component	GO:0000462 maturation of SSU-rRNA from tricistronic rRNA transcript (SSU-rRNA, 5.8S rRNA, LSU-rRNA);GO:0030490 maturation of SSU-rRNA;GO:0042274 ribosomal small subunit biogenesis		Predicted intracellular proteins	Nucleoli (Supported); Additional: Vesicles				0.0	0.0	0.0	0.0	0.0	0.0	0.0	0.0	0.0	0.0	0.0	1.0	0.0	0.0	0.0	0.0	0.0	0.0	0.0	0.0
CYB5R1	up	51706	symbol	H. sapiens	51706	H. sapiens	cytochrome b5 reductase 1	GO:0015701 bicarbonate transport;GO:0016126 sterol biosynthetic process;GO:0006694 steroid biosynthetic process		Enzymes; Predicted intracellular proteins; ENZYME proteins:Oxidoreductases	Mitochondria (Approved); Additional: Cytosol	Flavin adenine dinucleotide		(M5941)HALLMARK UV RESPONSE UP	0.0	0.0	0.0	0.0	0.0	0.0	0.0	0.0	0.0	0.0	0.0	0.0	0.0	0.0	0.0	0.0	0.0	0.0	0.0	0.0
AGPAT2	up	10555	symbol	H. sapiens	10555	H. sapiens	1-acylglycerol-3-phosphate O-acyltransferase 2	GO:0016024 CDP-diacylglycerol biosynthetic process;GO:0046341 CDP-diacylglycerol metabolic process;GO:0006654 phosphatidic acid biosynthetic process		Disease related genes; ENZYME proteins:Transferases; Human disease related genes:Congenital disorders of metabolism:Other congenital disorders of metabolism; Enzymes; Potential drug targets					0.0	0.0	0.0	1.0	0.0	1.0	0.0	0.0	0.0	0.0	1.0	0.0	0.0	0.0	0.0	0.0	0.0	0.0	0.0	0.0
MPC1	up	51660	gene_synonym	H. sapiens	51660	H. sapiens	mitochondrial pyruvate carrier 1	GO:0006850 mitochondrial pyruvate transmembrane transport;GO:0006848 pyruvate transport;GO:1901475 pyruvate transmembrane transport		Disease related genes; Transporters:Electrochemical Potential-driven transporters; Predicted intracellular proteins; Human disease related genes:Congenital disorders of metabolism:Mitochondrial diseases; Potential drug targets	Mitochondria (Enhanced)			(M5936)HALLMARK OXIDATIVE PHOSPHORYLATION	0.0	0.0	0.0	0.0	0.0	0.0	0.0	0.0	0.0	0.0	0.0	0.0	0.0	0.0	0.0	0.0	0.0	0.0	0.0	0.0
ZNF841	up	284371	symbol	H. sapiens	284371	H. sapiens	zinc finger protein 841	GO:0045944 positive regulation of transcription by RNA polymerase II;GO:0045893 positive regulation of DNA-templated transcription;GO:1903508 positive regulation of nucleic acid-templated transcription		Transcription factors:Zinc-coordinating DNA-binding domains; Predicted intracellular proteins					0.0	0.0	0.0	0.0	0.0	0.0	0.0	0.0	0.0	0.0	0.0	0.0	1.0	0.0	0.0	0.0	0.0	0.0	0.0	0.0
RPS12	up	6206	symbol	H. sapiens	6206	H. sapiens	ribosomal protein S12	GO:0090263 positive regulation of canonical Wnt signaling pathway;GO:0002181 cytoplasmic translation;GO:0030177 positive regulation of Wnt signaling pathway		Ribosomal proteins; Predicted intracellular proteins	Cytosol (Supported); Additional: Golgi apparatus;Vesicles			(M5939)HALLMARK P53 PATHWAY	0.0	0.0	0.0	0.0	0.0	0.0	0.0	0.0	0.0	0.0	0.0	1.0	0.0	1.0	1.0	0.0	0.0	0.0	0.0	0.0
TTTY8	up	84673	symbol	H. sapiens	84673	H. sapiens	testis-specific transcript, Y-linked 8								0.0	0.0	0.0	0.0	0.0	0.0	0.0	0.0	0.0	0.0	0.0	0.0	0.0	0.0	0.0	0.0	0.0	0.0	0.0	0.0
None	up						None	None	None	None	None	None	None	None	nan	nan	nan	nan	nan	nan	nan	nan	nan	nan	nan	nan	nan	nan	nan	nan	nan	nan	nan	nan
FAM223B	up	286967	gene_synonym	H. sapiens	286967	H. sapiens	family with sequence similarity 223 member B								0.0	0.0	0.0	0.0	0.0	0.0	0.0	0.0	0.0	0.0	0.0	0.0	0.0	0.0	0.0	0.0	0.0	0.0	0.0	0.0
IGF1R	up	3480	symbol	H. sapiens	3480	H. sapiens	insulin like growth factor 1 receptor	GO:1904192 regulation of cholangiocyte apoptotic process;GO:1904193 negative regulation of cholangiocyte apoptotic process;GO:0090031 positive regulation of steroid hormone biosynthetic process	yes	Human disease related genes:Cancers:Cancers of the digestive system; Human disease related genes:Cancers:Cancers of the lung and pleura; Kinases:Tyr protein kinases; Disease related genes; ENZYME proteins:Transferases; RAS pathway related proteins; Cancer-related genes:Candidate cancer biomarkers; Human disease related genes:Endocrine and metabolic diseases:Hypothalamus and pituitary gland diseas…		Insulin human; Insulin lispro; Insulin glargine; Insulin pork; Mecasermin; Insulin aspart; Insulin detemir; Insulin glulisine; Phosphoaminophosphonic Acid-Adenylate Ester; ATL1101; XL228; rhIGFBP-3; Linsitinib; Teprotumumab; (4Z)-6-bromo-4-({[4-(pyrrolidin-1-ylmethyl)phenyl]amino}methylidene)isoquinoline-1,3(2H,4H)-dione; 3-[5-(1H-IMIDAZOL-1-YL)-7-METHYL-1H-BENZIMIDAZOL-2-YL]-4-[(PYRIDIN-2-YLMETH…	(M125)PID IGF1 PATHWAY; (M41)PID ER NONGENOMIC PATHWAY; (M232)PID ECADHERIN STABILIZATION PATHWAY	(M5942)HALLMARK UV RESPONSE DN; (M5947)HALLMARK IL2 STAT5 SIGNALING; (M5906)HALLMARK ESTROGEN RESPONSE EARLY	0.0	0.0	1.0	1.0	1.0	0.0	0.0	0.0	0.0	0.0	0.0	0.0	0.0	0.0	0.0	0.0	0.0	0.0	0.0	0.0
A1BG	up	1	symbol	H. sapiens	1	H. sapiens	alpha-1-B glycoprotein	GO:0008150 biological_process		Predicted secreted proteins; Predicted intracellular proteins		Zinc; Copper; Zinc acetate			0.0	0.0	0.0	0.0	0.0	1.0	0.0	0.0	0.0	0.0	0.0	0.0	0.0	0.0	0.0	0.0	0.0	0.0	0.0	0.0
AEBP1	up	165	symbol	H. sapiens	165	H. sapiens	AE binding protein 1	GO:1904026 regulation of collagen fibril organization;GO:1903053 regulation of extracellular matrix organization;GO:0016485 protein processing		Disease related genes; Human disease related genes:Congenital malformations:Congenital malformations of skin; Predicted secreted proteins; Predicted intracellular proteins; Enzymes; Peptidases:Metallopeptidases; Potential drug targets	Vesicles (Supported); Additional: Cytosol;Nucleoplasm		(M3008)NABA ECM GLYCOPROTEINS; (M5884)NABA CORE MATRISOME; (M5889)NABA MATRISOME	(M5909)HALLMARK MYOGENESIS	0.0	0.0	0.0	0.0	0.0	0.0	0.0	0.0	0.0	0.0	0.0	0.0	0.0	1.0	0.0	0.0	0.0	0.0	0.0	0.0
GIN1	up	54826	symbol	H. sapiens	54826	H. sapiens	gypsy retrotransposon integrase 1	GO:0015074 DNA integration;GO:0006259 DNA metabolic process;GO:0044260 cellular macromolecule metabolic process		Predicted intracellular proteins	Nucleoli;Nucleoplasm (Approved)				0.0	0.0	0.0	0.0	0.0	0.0	0.0	0.0	0.0	0.0	0.0	0.0	0.0	0.0	0.0	0.0	0.0	0.0	0.0	0.0
CDKN2AIP	up	55602	symbol	H. sapiens	55602	H. sapiens	CDKN2A interacting protein	GO:0030307 positive regulation of cell growth;GO:0030308 negative regulation of cell growth;GO:0045926 negative regulation of growth		Predicted intracellular proteins	Nucleoplasm (Enhanced)			(M5939)HALLMARK P53 PATHWAY	0.0	0.0	0.0	0.0	0.0	0.0	0.0	0.0	0.0	0.0	0.0	0.0	0.0	0.0	0.0	0.0	0.0	0.0	0.0	0.0
FAM43A	up	131583	symbol	H. sapiens	131583	H. sapiens	family with sequence similarity 43 member A			Predicted intracellular proteins	Vesicles (Approved)				0.0	0.0	0.0	0.0	0.0	0.0	0.0	0.0	0.0	0.0	0.0	0.0	0.0	0.0	0.0	0.0	0.0	0.0	0.0	0.0
GSTM3	up	2947	symbol	H. sapiens	2947	H. sapiens	glutathione S-transferase mu 3	GO:0008065 establishment of blood-nerve barrier;GO:0018916 nitrobenzene metabolic process;GO:0051410 detoxification of nitrogen compound		Enzymes; Cancer-related genes:Candidate cancer biomarkers; Predicted intracellular proteins; ENZYME proteins:Transferases	Cytosol (Approved)	Glutathione		(M5916)HALLMARK APICAL SURFACE; (M5951)HALLMARK SPERMATOGENESIS	0.0	0.0	1.0	0.0	0.0	0.0	0.0	0.0	0.0	0.0	0.0	0.0	0.0	1.0	0.0	0.0	0.0	0.0	0.0	0.0
LINC01600	up	154386	gene_synonym	H. sapiens	154386	H. sapiens	long intergenic non-protein coding RNA 1600								0.0	0.0	0.0	0.0	0.0	0.0	0.0	0.0	0.0	0.0	0.0	0.0	0.0	0.0	0.0	0.0	0.0	0.0	0.0	0.0
NRIP3	up	56675	symbol	H. sapiens	56675	H. sapiens	nuclear receptor interacting protein 3	GO:0006508 proteolysis;GO:0019538 protein metabolic process;GO:1901564 organonitrogen compound metabolic process		Predicted intracellular proteins	Cytosol (Approved)				0.0	0.0	0.0	0.0	0.0	0.0	0.0	0.0	0.0	0.0	0.0	0.0	0.0	0.0	0.0	0.0	0.0	0.0	0.0	0.0
NOS1AP	up	9722	symbol	H. sapiens	9722	H. sapiens	nitric oxide synthase 1 adaptor protein	GO:2000170 positive regulation of peptidyl-cysteine S-nitrosylation;GO:1903762 positive regulation of voltage-gated potassium channel activity involved in ventricular cardiac muscle cell action potential repolarization;GO:1905026 positive regulation of membrane repolarization during ventricular cardiac muscle cell action potential		Predicted intracellular proteins	Nucleoplasm;Vesicles (Approved)				0.0	0.0	0.0	0.0	0.0	0.0	0.0	0.0	0.0	0.0	0.0	0.0	0.0	0.0	0.0	0.0	0.0	0.0	0.0	0.0
GCNT4	up	51301	symbol	H. sapiens	51301	H. sapiens	glucosaminyl (N-acetyl) transferase 4	GO:0002121 inter-male aggressive behavior;GO:0002118 aggressive behavior;GO:0001780 neutrophil homeostasis		Enzymes; Predicted intracellular proteins; ENZYME proteins:Transferases	Golgi apparatus (Supported); Additional: Nucleoplasm				0.0	0.0	0.0	0.0	0.0	0.0	0.0	0.0	0.0	0.0	0.0	0.0	0.0	1.0	0.0	0.0	0.0	0.0	0.0	0.0
HSPH1	up	10808	symbol	H. sapiens	10808	H. sapiens	heat shock protein family H (Hsp110) member 1	GO:0045345 positive regulation of MHC class I biosynthetic process;GO:0045343 regulation of MHC class I biosynthetic process;GO:0051135 positive regulation of NK T cell activation		Cancer-related genes:Candidate cancer biomarkers; Predicted intracellular proteins	Cytosol (Enhanced); Additional: Nucleoplasm	Phenethyl Isothiocyanate		(M5935)HALLMARK FATTY ACID METABOLISM	1.0	0.0	0.0	0.0	0.0	0.0	0.0	0.0	0.0	0.0	0.0	0.0	0.0	0.0	1.0	0.0	0.0	0.0	0.0	0.0
MBLAC2	up	153364	symbol	H. sapiens	153364	H. sapiens	metallo-beta-lactamase domain containing 2	GO:0006631 fatty acid metabolic process;GO:0032787 monocarboxylic acid metabolic process;GO:0019752 carboxylic acid metabolic process		Predicted intracellular proteins	Mitochondria (Approved); Additional: Nucleoplasm				0.0	0.0	0.0	0.0	0.0	0.0	0.0	0.0	0.0	0.0	1.0	0.0	0.0	0.0	0.0	0.0	0.0	0.0	0.0	0.0
IL7R	up	3575	symbol	H. sapiens	3575	H. sapiens	interleukin 7 receptor	GO:0038111 interleukin-7-mediated signaling pathway;GO:0001915 negative regulation of T cell mediated cytotoxicity;GO:0033089 positive regulation of T cell differentiation in thymus		Disease related genes; Human disease related genes:Immune system diseases:Primary immunodeficiency; Predicted intracellular proteins; Cancer-related genes:Mutated cancer genes; CD markers	Plasma membrane (Supported)			(M5890)HALLMARK TNFA SIGNALING VIA NFKB; (M5932)HALLMARK INFLAMMATORY RESPONSE; (M5953)HALLMARK KRAS SIGNALING UP	1.0	1.0	1.0	0.0	1.0	0.0	0.0	1.0	0.0	0.0	0.0	0.0	0.0	0.0	0.0	0.0	0.0	1.0	0.0	1.0
DSEL	up	92126	symbol	H. sapiens	92126	H. sapiens	dermatan sulfate epimerase like	GO:0030208 dermatan sulfate biosynthetic process;GO:0050651 dermatan sulfate proteoglycan biosynthetic process;GO:0030205 dermatan sulfate metabolic process			Plasma membrane (Approved); Additional: Nucleoplasm				0.0	0.0	0.0	0.0	0.0	0.0	0.0	0.0	0.0	0.0	0.0	0.0	0.0	1.0	0.0	0.0	0.0	0.0	0.0	0.0
TAF1A-AS1	up	100506161	Gene_ID	H. sapiens	100506161	H. sapiens	TAF1A antisense RNA 1								0.0	0.0	0.0	0.0	0.0	0.0	0.0	0.0	0.0	0.0	0.0	0.0	0.0	0.0	0.0	0.0	0.0	0.0	0.0	0.0
OFCC1	up	266553	symbol	H. sapiens	266553	H. sapiens	orofacial cleft 1 candidate 1								0.0	0.0	0.0	0.0	0.0	0.0	0.0	0.0	0.0	0.0	0.0	0.0	0.0	0.0	0.0	0.0	0.0	0.0	0.0	0.0
INSR	up	3643	symbol	H. sapiens	3643	H. sapiens	insulin receptor	GO:0031017 exocrine pancreas development;GO:2000194 regulation of female gonad development;GO:0060267 positive regulation of respiratory burst	yes	Kinases:Tyr protein kinases; Disease related genes; ENZYME proteins:Transferases; RAS pathway related proteins; Human disease related genes:Congenital disorders of metabolism:Other congenital disorders of metabolism; FDA approved drug targets:Small molecule drugs; Predicted intracellular proteins; Human disease related genes:Endocrine and metabolic diseases:Diabetes; FDA approved drug targets:Bio…	Plasma membrane;Vesicles (Approved)	Insulin human; Insulin lispro; Insulin glargine; Insulin pork; Mecasermin; Insulin aspart; Insulin detemir; Insulin glulisine; Adenosine-5'-[Beta, Gamma-Methylene]Triphosphate; NN344; AT1391; [4-({5-(AMINOCARBONYL)-4-[(3-METHYLPHENYL)AMINO]PYRIMIDIN-2-YL}AMINO)PHENYL]ACETIC ACID; Chromic chloride; Insulin degludec; Fostamatinib; Brigatinib; Mecasermin rinfabate	(M247)PID INSULIN GLUCOSE PATHWAY; (M91)PID TCPTP PATHWAY; (M16)PID INSULIN PATHWAY		0.0	0.0	0.0	0.0	0.0	0.0	0.0	0.0	0.0	0.0	0.0	0.0	0.0	0.0	1.0	1.0	0.0	0.0	0.0	0.0
PAK6-AS1	up	644809	gene_synonym	H. sapiens	644809	H. sapiens	PAK6 antisense RNA 1								0.0	0.0	0.0	0.0	0.0	0.0	0.0	0.0	0.0	0.0	0.0	0.0	0.0	0.0	0.0	0.0	0.0	0.0	0.0	0.0
ZNF700	up	90592	symbol	H. sapiens	90592	H. sapiens	zinc finger protein 700	GO:0006357 regulation of transcription by RNA polymerase II;GO:0006355 regulation of DNA-templated transcription;GO:1903506 regulation of nucleic acid-templated transcription		Transcription factors:Zinc-coordinating DNA-binding domains; Predicted intracellular proteins	Nucleoplasm (Uncertain)				0.0	0.0	0.0	0.0	0.0	0.0	0.0	0.0	0.0	0.0	0.0	0.0	1.0	0.0	0.0	0.0	0.0	0.0	0.0	0.0
PCDHA1	up	56147	symbol	H. sapiens	56147	H. sapiens	protocadherin alpha 1	GO:0007156 homophilic cell adhesion via plasma membrane adhesion molecules;GO:0098742 cell-cell adhesion via plasma-membrane adhesion molecules;GO:0098609 cell-cell adhesion		Predicted secreted proteins	Plasma membrane (Approved)				0.0	0.0	0.0	0.0	0.0	0.0	0.0	0.0	0.0	0.0	0.0	0.0	0.0	0.0	0.0	0.0	0.0	0.0	0.0	0.0
CACYBP	up	27101	symbol	H. sapiens	27101	H. sapiens	calcyclin binding protein	GO:1990830 cellular response to leukemia inhibitory factor;GO:1990823 response to leukemia inhibitory factor;GO:0007507 heart development		Predicted intracellular proteins	Cytosol (Enhanced); Additional: Nucleoplasm			(M5924)HALLMARK MTORC1 SIGNALING	0.0	0.0	0.0	0.0	0.0	0.0	0.0	0.0	0.0	0.0	0.0	0.0	0.0	0.0	0.0	0.0	0.0	1.0	0.0	0.0
FAM153B	up	202134	Gene_ID	H. sapiens	202134	H. sapiens	family with sequence similarity 153 member B			Predicted intracellular proteins					0.0	0.0	0.0	0.0	0.0	0.0	0.0	0.0	0.0	0.0	0.0	0.0	0.0	0.0	0.0	0.0	0.0	0.0	0.0	0.0
CSRP2	up	1466	symbol	H. sapiens	1466	H. sapiens	cysteine and glycine rich protein 2	GO:0045214 sarcomere organization;GO:0030239 myofibril assembly;GO:0055002 striated muscle cell development		Predicted intracellular proteins			(M166)PID ATF2 PATHWAY	(M5891)HALLMARK HYPOXIA	0.0	0.0	0.0	0.0	0.0	0.0	0.0	0.0	0.0	0.0	0.0	0.0	0.0	0.0	0.0	0.0	1.0	0.0	0.0	0.0
GPM6B	up	2824	symbol	H. sapiens	2824	H. sapiens	glycoprotein M6B	GO:0051581 negative regulation of neurotransmitter uptake;GO:0051612 negative regulation of serotonin uptake;GO:0051611 regulation of serotonin uptake							0.0	0.0	0.0	0.0	0.0	0.0	0.0	0.0	0.0	0.0	0.0	0.0	0.0	0.0	0.0	0.0	0.0	0.0	0.0	0.0
RNF130	up	55819	symbol	H. sapiens	55819	H. sapiens	ring finger protein 130	GO:0006511 ubiquitin-dependent protein catabolic process;GO:0019941 modification-dependent protein catabolic process;GO:0043632 modification-dependent macromolecule catabolic process		Enzymes; ENZYME proteins:Transferases					0.0	0.0	0.0	0.0	0.0	0.0	1.0	0.0	0.0	0.0	0.0	0.0	0.0	0.0	0.0	0.0	0.0	0.0	0.0	0.0
POP5	up	51367	symbol	H. sapiens	51367	H. sapiens	POP5 homolog, ribonuclease P/MRP subunit	GO:0001682 tRNA 5'-leader removal;GO:0099116 tRNA 5'-end processing;GO:0000966 RNA 5'-end processing		Enzymes; Predicted intracellular proteins; ENZYME proteins:Hydrolases	Nucleoplasm (Supported); Additional: Nucleoli				0.0	0.0	0.0	0.0	0.0	0.0	0.0	0.0	0.0	0.0	0.0	1.0	0.0	0.0	0.0	0.0	0.0	0.0	0.0	0.0
SNX24	up	28966	symbol	H. sapiens	28966	H. sapiens	sorting nexin 24	GO:0015031 protein transport;GO:0045184 establishment of protein localization;GO:0071705 nitrogen compound transport		Predicted intracellular proteins	Vesicles (Approved)			(M5906)HALLMARK ESTROGEN RESPONSE EARLY	0.0	0.0	0.0	0.0	0.0	0.0	0.0	0.0	0.0	0.0	0.0	0.0	0.0	0.0	0.0	0.0	0.0	0.0	0.0	0.0
SGCE	up	8910	symbol	H. sapiens	8910	H. sapiens	sarcoglycan epsilon	GO:0007160 cell-matrix adhesion;GO:0031589 cell-substrate adhesion;GO:0007517 muscle organ development		Predicted intracellular proteins; Human disease related genes:Nervous system diseases:Other nervous and sensory system diseases; Disease related genes	Plasma membrane;Vesicles (Approved); Additional: Golgi apparatus;Nucleoplasm			(M5915)HALLMARK APICAL JUNCTION	0.0	0.0	0.0	0.0	0.0	0.0	0.0	0.0	0.0	0.0	0.0	0.0	0.0	0.0	0.0	0.0	0.0	0.0	0.0	0.0
FRMD7	up	90167	symbol	H. sapiens	90167	H. sapiens	FERM domain containing 7	GO:0010592 positive regulation of lamellipodium assembly;GO:0051497 negative regulation of stress fiber assembly;GO:0032232 negative regulation of actin filament bundle assembly		Human disease related genes:Nervous system diseases:Eye disease; Disease related genes; Transporters:Accessory Factors Involved in Transport; Predicted intracellular proteins; Cancer-related genes:Mutated cancer genes; Potential drug targets	Plasma membrane (Approved); Additional: Cytosol;Nucleoplasm				0.0	0.0	0.0	0.0	0.0	0.0	0.0	0.0	0.0	0.0	0.0	0.0	0.0	0.0	0.0	0.0	0.0	0.0	0.0	0.0
HSD11B1	up	3290	symbol	H. sapiens	3290	H. sapiens	hydroxysteroid 11-beta dehydrogenase 1	GO:0006706 steroid catabolic process;GO:0030324 lung development;GO:0030323 respiratory tube development		Human disease related genes:Endocrine and metabolic diseases:Adrenal gland diseases; Disease related genes; FDA approved drug targets:Small molecule drugs; Predicted intracellular proteins; ENZYME proteins:Oxidoreductases; Enzymes		NADH; Carbenoxolone; Nicotinamide adenine dinucleotide phosphate; 2-(N-morpholino)ethanesulfonic acid; Corticosterone; INCB13739; (3,3-dimethylpiperidin-1-yl)(6-(3-fluoro-4-methylphenyl)pyridin-2-yl)methanone; (5S)-2-{[(1S)-1-(4-Fluorophenyl)ethyl]amino}-5-(2-hydroxy-2-propanyl)-5-methyl-1,3-thiazol-4(5H)-one; (2R)-1-[(4-tert-butylphenyl)sulfonyl]-2-methyl-4-(4-nitrophenyl)piperazine; 2-(6-{[(3-c…		(M5934)HALLMARK XENOBIOTIC METABOLISM; (M5953)HALLMARK KRAS SIGNALING UP	0.0	0.0	0.0	0.0	0.0	0.0	0.0	0.0	0.0	0.0	1.0	0.0	0.0	0.0	0.0	0.0	0.0	0.0	0.0	0.0
KCTD21	up	283219	symbol	H. sapiens	283219	H. sapiens	potassium channel tetramerization domain containing 21	GO:0045879 negative regulation of smoothened signaling pathway;GO:0008589 regulation of smoothened signaling pathway;GO:0051260 protein homooligomerization		Predicted intracellular proteins	Cytosol (Approved)				0.0	0.0	0.0	0.0	0.0	0.0	1.0	0.0	0.0	0.0	0.0	0.0	0.0	0.0	0.0	0.0	0.0	0.0	0.0	0.0
FICD	up	11153	symbol	H. sapiens	11153	H. sapiens	FIC domain protein adenylyltransferase	GO:0044601 protein denucleotidylation;GO:0044602 protein deadenylylation;GO:0018117 protein adenylylation		Enzymes; Predicted intracellular proteins; ENZYME proteins:Transferases	Nucleoplasm (Approved)				0.0	0.0	0.0	0.0	0.0	0.0	0.0	0.0	0.0	0.0	0.0	0.0	0.0	0.0	0.0	0.0	0.0	0.0	0.0	0.0
POPDC3	up	64208	symbol	H. sapiens	64208	H. sapiens	popeye domain containing 3	GO:0007519 skeletal muscle tissue development;GO:0060538 skeletal muscle organ development;GO:0051146 striated muscle cell differentiation		Predicted intracellular proteins; Human disease related genes:Musculoskeletal diseases:Muscular diseases; Disease related genes	Cytosol;Nucleoli (Approved)				0.0	0.0	0.0	0.0	0.0	0.0	0.0	0.0	0.0	0.0	0.0	0.0	0.0	0.0	0.0	0.0	0.0	0.0	0.0	0.0
MYL2	up	4633	symbol	H. sapiens	4633	H. sapiens	myosin light chain 2	GO:0042694 muscle cell fate specification;GO:0098735 positive regulation of the force of heart contraction;GO:0042693 muscle cell fate commitment		Candidate cardiovascular disease genes; Predicted intracellular proteins; Disease related genes; Human disease related genes:Cardiovascular diseases:Cardiac diseases	Microtubules (Uncertain)		(M138)PID THROMBIN PAR4 PATHWAY; (M266)PID NCADHERIN PATHWAY; (M232)PID ECADHERIN STABILIZATION PATHWAY	(M5909)HALLMARK MYOGENESIS	0.0	0.0	0.0	0.0	0.0	0.0	0.0	0.0	0.0	0.0	0.0	0.0	0.0	0.0	0.0	0.0	1.0	0.0	0.0	0.0
RND1	up	27289	symbol	H. sapiens	27289	H. sapiens	Rho family GTPase 1	GO:0016322 neuron remodeling;GO:0042551 neuron maturation;GO:0048469 cell maturation		Predicted intracellular proteins	Actin filaments;Plasma membrane;Vesicles (Supported)				0.0	0.0	0.0	0.0	0.0	0.0	0.0	0.0	0.0	0.0	0.0	0.0	0.0	0.0	0.0	0.0	1.0	0.0	0.0	0.0
None	up						None	None	None	None	None	None	None	None	nan	nan	nan	nan	nan	nan	nan	nan	nan	nan	nan	nan	nan	nan	nan	nan	nan	nan	nan	nan
TNFRSF10D	up	8793	symbol	H. sapiens	8793	H. sapiens	TNF receptor superfamily member 10d	GO:0043066 negative regulation of apoptotic process;GO:0043069 negative regulation of programmed cell death;GO:0006915 apoptotic process		CD markers; Cancer-related genes:Candidate cancer biomarkers	Actin filaments;Plasma membrane (Approved)		(M79)PID TRAIL PATHWAY; (M145)PID P53 DOWNSTREAM PATHWAY		0.0	0.0	0.0	0.0	0.0	0.0	0.0	0.0	0.0	0.0	0.0	0.0	0.0	0.0	0.0	0.0	0.0	1.0	0.0	0.0
UBE2Q2P1	up	388165	symbol	H. sapiens	388165	H. sapiens	UBE2Q2 pseudogene 1								0.0	0.0	0.0	0.0	0.0	0.0	0.0	0.0	0.0	0.0	0.0	0.0	0.0	0.0	0.0	0.0	0.0	0.0	0.0	0.0
GLS2	up	27165	symbol	H. sapiens	27165	H. sapiens	glutaminase 2	GO:0006543 glutamine catabolic process;GO:0006537 glutamate biosynthetic process;GO:0043650 dicarboxylic acid biosynthetic process		Enzymes; Predicted intracellular proteins; ENZYME proteins:Hydrolases		Glutamic acid		(M5939)HALLMARK P53 PATHWAY	0.0	0.0	0.0	0.0	0.0	0.0	0.0	0.0	0.0	0.0	0.0	0.0	0.0	0.0	0.0	0.0	0.0	0.0	0.0	0.0
BCL10-AS1	up	646626	Gene_ID	H. sapiens	646626	H. sapiens	BCL10 antisense RNA 1								0.0	0.0	0.0	0.0	0.0	0.0	0.0	0.0	0.0	0.0	0.0	0.0	0.0	0.0	0.0	0.0	0.0	0.0	0.0	0.0
None	up						None	None	None	None	None	None	None	None	nan	nan	nan	nan	nan	nan	nan	nan	nan	nan	nan	nan	nan	nan	nan	nan	nan	nan	nan	nan
RNLS	up	55328	symbol	H. sapiens	55328	H. sapiens	renalase, FAD dependent amine oxidase	GO:0010459 negative regulation of heart rate;GO:0071871 response to epinephrine;GO:1902074 response to salt		Enzymes; Predicted secreted proteins; ENZYME proteins:Oxidoreductases					0.0	0.0	0.0	0.0	0.0	0.0	0.0	0.0	0.0	0.0	0.0	0.0	0.0	0.0	0.0	0.0	0.0	0.0	0.0	0.0
PRSS33	up	260429	symbol	H. sapiens	260429	H. sapiens	serine protease 33	GO:0070528 protein kinase C signaling;GO:0006508 proteolysis;GO:0035556 intracellular signal transduction		Enzymes; Peptidases:Serine-type peptidases; Predicted secreted proteins					0.0	0.0	0.0	0.0	0.0	0.0	0.0	0.0	0.0	0.0	0.0	0.0	0.0	0.0	0.0	0.0	0.0	0.0	0.0	0.0
RTKN2	up	219790	symbol	H. sapiens	219790	H. sapiens	rhotekin 2	GO:1901224 positive regulation of NIK/NF-kappaB signaling;GO:2001243 negative regulation of intrinsic apoptotic signaling pathway;GO:1901222 regulation of NIK/NF-kappaB signaling		Predicted intracellular proteins	Nucleoplasm (Approved); Additional: Mitochondria				0.0	0.0	0.0	0.0	0.0	0.0	0.0	1.0	0.0	0.0	0.0	0.0	0.0	0.0	0.0	0.0	0.0	0.0	0.0	0.0
LPO	up	4025	symbol	H. sapiens	4025	H. sapiens	lactoperoxidase	GO:0018969 thiocyanate metabolic process;GO:0042744 hydrogen peroxide catabolic process;GO:0042743 hydrogen peroxide metabolic process		Enzymes; Predicted secreted proteins; Predicted intracellular proteins; ENZYME proteins:Oxidoreductases					0.0	0.0	0.0	0.0	0.0	0.0	0.0	0.0	0.0	0.0	0.0	0.0	0.0	0.0	0.0	0.0	0.0	0.0	0.0	0.0
C15orf48	up	84419	symbol	H. sapiens	84419	H. sapiens	chromosome 15 open reading frame 48	GO:0009617 response to bacterium;GO:0051707 response to other organism;GO:0043207 response to external biotic stimulus		Predicted intracellular proteins					0.0	0.0	0.0	0.0	0.0	0.0	0.0	0.0	0.0	0.0	0.0	0.0	0.0	0.0	0.0	0.0	0.0	0.0	0.0	0.0
SYCP3	up	50511	symbol	H. sapiens	50511	H. sapiens	synaptonemal complex protein 3	GO:0035092 sperm DNA condensation;GO:0007289 spermatid nucleus differentiation;GO:0007141 male meiosis I		Human disease related genes:Reproductive system diseases:Reproductive system diseases; Predicted intracellular proteins; Disease related genes					0.0	0.0	0.0	0.0	0.0	0.0	0.0	0.0	0.0	0.0	0.0	0.0	0.0	0.0	1.0	0.0	0.0	0.0	0.0	0.0
CPQ	up	10404	gene_synonym	H. sapiens	10404	H. sapiens	carboxypeptidase Q	GO:0006590 thyroid hormone generation;GO:0042403 thyroid hormone metabolic process;GO:0043171 peptide catabolic process		Predicted intracellular proteins; Enzymes; Predicted secreted proteins; Peptidases:Metallopeptidases	Golgi apparatus;Vesicles (Supported)	Glutamic acid		(M5946)HALLMARK COAGULATION; (M5921)HALLMARK COMPLEMENT	0.0	0.0	0.0	0.0	0.0	0.0	0.0	0.0	0.0	0.0	0.0	0.0	0.0	1.0	0.0	0.0	0.0	0.0	0.0	0.0
TSC22D1	up	8848	symbol	H. sapiens	8848	H. sapiens	TSC22 domain family member 1	GO:0006366 transcription by RNA polymerase II;GO:0006351 DNA-templated transcription;GO:0097659 nucleic acid-templated transcription		Predicted intracellular proteins; Transcription factors:Basic domains	Nuclear bodies;Nucleoplasm (Approved)			(M5908)HALLMARK ANDROGEN RESPONSE; (M5890)HALLMARK TNFA SIGNALING VIA NFKB; (M5939)HALLMARK P53 PATHWAY	0.0	0.0	0.0	0.0	0.0	0.0	0.0	0.0	0.0	0.0	0.0	0.0	0.0	0.0	0.0	0.0	0.0	0.0	0.0	0.0
CASP4LP	up	643733	Gene_ID	H. sapiens	643733	H. sapiens	caspase 4 like, pseudogene								0.0	0.0	0.0	0.0	0.0	0.0	0.0	0.0	0.0	0.0	0.0	0.0	0.0	0.0	0.0	0.0	0.0	0.0	0.0	0.0
HSD11B2	up	3291	symbol	H. sapiens	3291	H. sapiens	hydroxysteroid 11-beta dehydrogenase 2	GO:0002017 regulation of blood volume by renal aldosterone;GO:0034650 cortisol metabolic process;GO:0003084 positive regulation of systemic arterial blood pressure		Human disease related genes:Endocrine and metabolic diseases:Adrenal gland diseases; Human disease related genes:Cardiovascular diseases:Hypertensive diseases; Disease related genes; Human disease related genes:Musculoskeletal diseases:Skeletal diseases	Vesicles (Supported)	NADH; Fluoxymesterone; Formebolone; Hydrocortisone aceponate; Hydrocortisone acetate; Hydrocortisone butyrate; Hydrocortisone cypionate; Hydrocortisone phosphate; Hydrocortisone probutate; Hydrocortisone valerate		(M5949)HALLMARK PEROXISOME; (M5956)HALLMARK KRAS SIGNALING DN	0.0	0.0	0.0	0.0	0.0	0.0	0.0	0.0	0.0	0.0	1.0	0.0	0.0	0.0	0.0	0.0	0.0	0.0	0.0	0.0
CDC14A	up	8556	symbol	H. sapiens	8556	H. sapiens	cell division cycle 14A	GO:0007096 regulation of exit from mitosis;GO:0032467 positive regulation of cytokinesis;GO:0032465 regulation of cytokinesis		Disease related genes; ENZYME proteins:Hydrolases; Human disease related genes:Nervous system diseases:Ear disease; Predicted intracellular proteins; Enzymes; Potential drug targets	Nucleoplasm (Supported); Additional: Cytosol;Nuclear bodies				0.0	0.0	0.0	0.0	0.0	0.0	0.0	0.0	0.0	0.0	0.0	0.0	0.0	0.0	1.0	0.0	0.0	0.0	0.0	0.0
HSPA1L	up	3305	symbol	H. sapiens	3305	H. sapiens	heat shock protein family A (Hsp70) member 1 like	GO:0042026 protein refolding;GO:1903955 positive regulation of protein targeting to mitochondrion;GO:0051085 chaperone cofactor-dependent protein refolding		Cancer-related genes:Candidate cancer biomarkers; Predicted intracellular proteins	Vesicles (Approved); Additional: Nucleoplasm			(M5951)HALLMARK SPERMATOGENESIS	0.0	0.0	0.0	0.0	1.0	0.0	0.0	0.0	0.0	0.0	0.0	0.0	0.0	0.0	1.0	0.0	0.0	0.0	0.0	0.0
ZNF529	up	57711	symbol	H. sapiens	57711	H. sapiens	zinc finger protein 529	GO:0000122 negative regulation of transcription by RNA polymerase II;GO:0045892 negative regulation of DNA-templated transcription;GO:1903507 negative regulation of nucleic acid-templated transcription		Transcription factors:Zinc-coordinating DNA-binding domains; Predicted intracellular proteins	Nucleoplasm (Approved)				0.0	0.0	0.0	0.0	0.0	0.0	0.0	0.0	0.0	0.0	0.0	0.0	1.0	0.0	0.0	0.0	0.0	0.0	0.0	0.0
TRA2B	up	6434	symbol	H. sapiens	6434	H. sapiens	transformer 2 beta homolog	GO:0021796 cerebral cortex regionalization;GO:0021978 telencephalon regionalization;GO:1990403 embryonic brain development		Predicted intracellular proteins	Nucleoplasm (Enhanced)			(M5901)HALLMARK G2M CHECKPOINT; (M5925)HALLMARK E2F TARGETS; (M5926)HALLMARK MYC TARGETS V1	0.0	0.0	0.0	0.0	0.0	0.0	0.0	0.0	0.0	0.0	0.0	1.0	0.0	0.0	0.0	0.0	0.0	0.0	0.0	0.0
None	up						None	None	None	None	None	None	None	None	nan	nan	nan	nan	nan	nan	nan	nan	nan	nan	nan	nan	nan	nan	nan	nan	nan	nan	nan	nan
PLIN2	up	123	symbol	H. sapiens	123	H. sapiens	perilipin 2	GO:1905691 lipid droplet disassembly;GO:0010890 positive regulation of sequestering of triglyceride;GO:0010889 regulation of sequestering of triglyceride		Predicted intracellular proteins	Lipid droplets (Supported)		(M255)PID HIF1 TFPATHWAY	(M5947)HALLMARK IL2 STAT5 SIGNALING; (M5891)HALLMARK HYPOXIA; (M5905)HALLMARK ADIPOGENESIS	0.0	0.0	0.0	0.0	0.0	0.0	0.0	0.0	0.0	0.0	1.0	0.0	0.0	0.0	0.0	0.0	0.0	0.0	0.0	0.0
RAB3A	up	5864	symbol	H. sapiens	5864	H. sapiens	RAB3A, member RAS oncogene family	GO:0061670 evoked neurotransmitter secretion;GO:0099161 regulation of presynaptic dense core granule exocytosis;GO:1905413 regulation of dense core granule exocytosis		Predicted intracellular proteins	Nucleoplasm (Approved); Additional: Centrosome;Cytosol				0.0	0.0	0.0	0.0	0.0	1.0	0.0	0.0	0.0	0.0	0.0	0.0	0.0	0.0	0.0	1.0	0.0	0.0	0.0	0.0
SERF1A	up	8293	symbol	H. sapiens	8293	H. sapiens	small EDRK-rich factor 1A	GO:1990000 amyloid fibril formation;GO:0031648 protein destabilization;GO:0031647 regulation of protein stability		Predicted intracellular proteins	Nuclear bodies (Uncertain)				0.0	0.0	0.0	0.0	0.0	0.0	0.0	0.0	0.0	0.0	0.0	0.0	0.0	0.0	0.0	0.0	0.0	0.0	0.0	0.0
BAMBI	up	25805	symbol	H. sapiens	25805	H. sapiens	BMP and activin membrane bound inhibitor	GO:0010718 positive regulation of epithelial to mesenchymal transition;GO:0045668 negative regulation of osteoblast differentiation;GO:0030514 negative regulation of BMP signaling pathway			Vesicles (Approved); Additional: Lipid droplets;Nucleoli fibrillar center		(M181)PID BMP PATHWAY; (M286)PID TGFBR PATHWAY		0.0	0.0	0.0	0.0	0.0	0.0	0.0	0.0	0.0	0.0	0.0	0.0	0.0	0.0	0.0	0.0	0.0	0.0	0.0	0.0
EBPL	up	84650	symbol	H. sapiens	84650	H. sapiens	EBP like	GO:0016125 sterol metabolic process;GO:0008202 steroid metabolic process;GO:1901615 organic hydroxy compound metabolic process			Endoplasmic reticulum (Supported)				0.0	0.0	0.0	0.0	0.0	0.0	0.0	0.0	0.0	0.0	0.0	0.0	0.0	0.0	0.0	0.0	0.0	0.0	0.0	0.0
PLD6	up	201164	symbol	H. sapiens	201164	H. sapiens	phospholipase D family member 6	GO:0007314 oocyte anterior/posterior axis specification;GO:0007315 pole plasm assembly;GO:0008358 maternal determination of anterior/posterior axis, embryo							0.0	0.0	0.0	0.0	0.0	0.0	0.0	0.0	0.0	0.0	1.0	0.0	0.0	0.0	0.0	0.0	0.0	0.0	0.0	0.0
ZNF728	up	388523	symbol	H. sapiens	388523	H. sapiens	zinc finger protein 728			Predicted intracellular proteins					0.0	0.0	0.0	0.0	0.0	0.0	0.0	0.0	0.0	0.0	0.0	0.0	1.0	0.0	0.0	0.0	0.0	0.0	0.0	0.0
FAM47B	up	170062	symbol	H. sapiens	170062	H. sapiens	family with sequence similarity 47 member B			Predicted intracellular proteins					0.0	0.0	0.0	0.0	0.0	0.0	0.0	0.0	0.0	0.0	0.0	0.0	0.0	0.0	0.0	0.0	0.0	0.0	0.0	0.0
PIGP	up	51227	symbol	H. sapiens	51227	H. sapiens	phosphatidylinositol glycan anchor biosynthesis class P	GO:0006506 GPI anchor biosynthetic process;GO:0006505 GPI anchor metabolic process;GO:0009247 glycolipid biosynthetic process		Human disease related genes:Congenital disorders of metabolism:Congenital disorders of lipid/glycolipid metabolism; Predicted intracellular proteins; Disease related genes; Human disease related genes:Nervous system diseases:Epilepsy	Vesicles (Approved)				0.0	0.0	0.0	0.0	0.0	0.0	0.0	0.0	0.0	0.0	0.0	0.0	0.0	1.0	0.0	0.0	0.0	0.0	0.0	0.0
CYP7A1	up	1581	symbol	H. sapiens	1581	H. sapiens	cytochrome P450 family 7 subfamily A member 1	GO:0006707 cholesterol catabolic process;GO:0016127 sterol catabolic process;GO:0045542 positive regulation of cholesterol biosynthetic process		Enzymes; Predicted intracellular proteins; ENZYME proteins:Oxidoreductases				(M5948)HALLMARK BILE ACID METABOLISM	0.0	0.0	0.0	0.0	0.0	0.0	0.0	0.0	0.0	0.0	1.0	0.0	0.0	0.0	0.0	0.0	0.0	0.0	0.0	0.0
UBE2Q2P16	up	100505679	Gene_ID	H. sapiens	100505679	H. sapiens	UBE2Q2 pseudogene 16								0.0	0.0	0.0	0.0	0.0	0.0	0.0	0.0	0.0	0.0	0.0	0.0	0.0	0.0	0.0	0.0	0.0	0.0	0.0	0.0
LOXL1	up	4016	symbol	H. sapiens	4016	H. sapiens	lysyl oxidase like 1	GO:0018277 protein deamination;GO:0018057 peptidyl-lysine oxidation;GO:0018158 protein oxidation		Predicted secreted proteins; Disease related genes	Endoplasmic reticulum (Approved)		(M3468)NABA ECM REGULATORS; (M5885)NABA MATRISOME ASSOCIATED; (M5889)NABA MATRISOME	(M5930)HALLMARK EPITHELIAL MESENCHYMAL TRANSITION	0.0	0.0	0.0	0.0	0.0	0.0	0.0	0.0	0.0	0.0	0.0	0.0	0.0	0.0	0.0	0.0	0.0	0.0	0.0	0.0
NUTM2D	up	728130	gene_synonym	H. sapiens	728130	H. sapiens	NUT family member 2D			Cancer-related genes; Predicted intracellular proteins	Nuclear bodies (Approved)				0.0	0.0	0.0	0.0	0.0	0.0	0.0	0.0	0.0	0.0	0.0	0.0	0.0	0.0	0.0	0.0	0.0	0.0	0.0	0.0
ZNF747	up	65988	symbol	H. sapiens	65988	H. sapiens	zinc finger protein 747	GO:0006355 regulation of DNA-templated transcription;GO:1903506 regulation of nucleic acid-templated transcription;GO:2001141 regulation of RNA biosynthetic process		Predicted intracellular proteins	Centrosome;Cytosol (Approved)				0.0	0.0	0.0	0.0	0.0	0.0	0.0	0.0	0.0	0.0	0.0	0.0	0.0	0.0	0.0	0.0	0.0	0.0	0.0	0.0
SNN	up	8303	symbol	H. sapiens	8303	H. sapiens	stannin	GO:0009636 response to toxic substance;GO:0042221 response to chemical;GO:0050896 response to stimulus			Cytosol (Uncertain)			(M5890)HALLMARK TNFA SIGNALING VIA NFKB; (M5956)HALLMARK KRAS SIGNALING DN	0.0	0.0	0.0	0.0	0.0	0.0	0.0	0.0	0.0	0.0	0.0	0.0	0.0	0.0	0.0	0.0	0.0	0.0	0.0	0.0
GABBR1	up	2550	symbol	H. sapiens	2550	H. sapiens	gamma-aminobutyric acid type B receptor subunit 1	GO:0014053 negative regulation of gamma-aminobutyric acid secretion;GO:0033602 negative regulation of dopamine secretion;GO:0150099 neuron-glial cell signaling		G-protein coupled receptors:Family 3 (C) receptors; Predicted intracellular proteins; FDA approved drug targets:Small molecule drugs; G-protein coupled receptors:GPCRs excl olfactory receptors	Centrosome (Approved)	Baclofen; Progabide; Taurine; gamma-Aminobutyric acid; SGS-742; Tezampanel; Arbaclofen; Arbaclofen Placarbil		(M5932)HALLMARK INFLAMMATORY RESPONSE	0.0	0.0	0.0	0.0	0.0	0.0	0.0	0.0	0.0	0.0	0.0	0.0	0.0	0.0	0.0	0.0	0.0	0.0	0.0	0.0
IER3	up	8870	symbol	H. sapiens	8870	H. sapiens	immediate early response 3	GO:1901029 negative regulation of mitochondrial outer membrane permeabilization involved in apoptotic signaling pathway;GO:0045820 negative regulation of glycolytic process;GO:0035795 negative regulation of mitochondrial membrane permeability		Predicted intracellular proteins				(M5902)HALLMARK APOPTOSIS; (M5890)HALLMARK TNFA SIGNALING VIA NFKB; (M5891)HALLMARK HYPOXIA	0.0	0.0	0.0	1.0	0.0	0.0	0.0	0.0	0.0	0.0	1.0	0.0	0.0	0.0	1.0	0.0	0.0	0.0	0.0	0.0
MST1L	up	11223	gene_synonym	H. sapiens	11223	H. sapiens	macrophage stimulating 1 like (pseudogene)	GO:0046425 regulation of receptor signaling pathway via JAK-STAT;GO:1904892 regulation of receptor signaling pathway via STAT;GO:0006508 proteolysis					(M5883)NABA SECRETED FACTORS; (M5885)NABA MATRISOME ASSOCIATED; (M5889)NABA MATRISOME		0.0	0.0	0.0	0.0	0.0	0.0	0.0	0.0	0.0	0.0	0.0	0.0	0.0	0.0	0.0	0.0	0.0	0.0	0.0	0.0
SELP	up	6403	symbol	H. sapiens	6403	H. sapiens	selectin P	GO:0010572 positive regulation of platelet activation;GO:1903238 positive regulation of leukocyte tethering or rolling;GO:0033623 regulation of integrin activation		Disease related genes; Candidate cardiovascular disease genes; Cancer-related genes:Candidate cancer biomarkers; Predicted intracellular proteins; Cancer-related genes:Mutated cancer genes; FDA approved drug targets:Biotech drugs; CD markers		Heparin; N-acetyl-alpha-neuraminic acid; Dalteparin; Nadroparin; Crizanlizumab	(M159)PID AMB2 NEUTROPHILS PATHWAY; (M28)PID IL4 2PATHWAY	(M5947)HALLMARK IL2 STAT5 SIGNALING; (M5913)HALLMARK INTERFERON GAMMA RESPONSE	1.0	0.0	0.0	0.0	1.0	0.0	0.0	0.0	0.0	0.0	0.0	0.0	0.0	0.0	0.0	0.0	0.0	1.0	0.0	0.0
TCEAL6	up	158931	symbol	H. sapiens	158931	H. sapiens	transcription elongation factor A like 6			Predicted intracellular proteins	Nucleoplasm (Uncertain)				0.0	0.0	0.0	0.0	0.0	0.0	0.0	0.0	0.0	0.0	0.0	0.0	0.0	0.0	0.0	0.0	0.0	0.0	0.0	0.0
LINC01191	up	440900	Gene_ID	H. sapiens	440900	H. sapiens	long intergenic non-protein coding RNA 1191								0.0	0.0	0.0	0.0	0.0	0.0	0.0	0.0	0.0	0.0	0.0	0.0	0.0	0.0	0.0	0.0	0.0	0.0	0.0	0.0
SENP8	up	123228	symbol	H. sapiens	123228	H. sapiens	SUMO peptidase family member, NEDD8 specific	GO:0000338 protein deneddylation;GO:0043687 post-translational protein modification;GO:0016579 protein deubiquitination		Enzymes; Predicted intracellular proteins; Peptidases:Cysteine-type peptidases	Nucleoplasm;Vesicles (Approved)				0.0	0.0	0.0	0.0	0.0	0.0	1.0	0.0	0.0	0.0	0.0	0.0	0.0	0.0	1.0	0.0	0.0	0.0	0.0	0.0
HRCT1	up	646962	symbol	H. sapiens	646962	H. sapiens	histidine rich carboxyl terminus 1			Predicted intracellular proteins	Nucleoplasm (Approved)				0.0	0.0	0.0	0.0	0.0	0.0	0.0	0.0	0.0	0.0	0.0	0.0	0.0	0.0	0.0	0.0	0.0	0.0	0.0	0.0
TPTE2P5	up	100616668	Gene_ID	H. sapiens	100616668	H. sapiens	TPTE2 pseudogene 5								0.0	0.0	0.0	0.0	0.0	0.0	0.0	0.0	0.0	0.0	0.0	0.0	0.0	0.0	0.0	0.0	0.0	0.0	0.0	0.0
ZNF442	up	79973	symbol	H. sapiens	79973	H. sapiens	zinc finger protein 442	GO:0006357 regulation of transcription by RNA polymerase II;GO:0006355 regulation of DNA-templated transcription;GO:1903506 regulation of nucleic acid-templated transcription		Transcription factors:Zinc-coordinating DNA-binding domains; Predicted intracellular proteins	Nuclear membrane (Approved); Additional: Vesicles				0.0	0.0	0.0	0.0	0.0	0.0	0.0	0.0	0.0	0.0	0.0	0.0	1.0	0.0	0.0	0.0	0.0	0.0	0.0	0.0
PHOSPHO2	up	493911	symbol	H. sapiens	493911	H. sapiens	phosphatase, orphan 2			Enzymes; Predicted intracellular proteins; ENZYME proteins:Hydrolases	Vesicles (Approved); Additional: Nucleoplasm				0.0	0.0	0.0	0.0	0.0	0.0	0.0	0.0	0.0	0.0	0.0	0.0	0.0	0.0	0.0	0.0	0.0	0.0	0.0	0.0
MACROH2A2	up	55506	gene_synonym	H. sapiens	55506	H. sapiens	macroH2A.2 histone	GO:1901837 negative regulation of transcription of nucleolar large rRNA by RNA polymerase I;GO:0016479 negative regulation of transcription by RNA polymerase I;GO:0071169 establishment of protein localization to chromatin		Predicted intracellular proteins	Nucleoplasm (Supported)			(M5956)HALLMARK KRAS SIGNALING DN	0.0	0.0	0.0	0.0	1.0	0.0	0.0	0.0	0.0	0.0	0.0	0.0	0.0	0.0	0.0	0.0	0.0	0.0	0.0	0.0
LCE2B	up	26239	symbol	H. sapiens	26239	H. sapiens	late cornified envelope 2B	GO:0031424 keratinization;GO:0030216 keratinocyte differentiation;GO:0009913 epidermal cell differentiation		Predicted intracellular proteins					0.0	0.0	0.0	0.0	0.0	0.0	0.0	0.0	0.0	0.0	0.0	0.0	0.0	0.0	0.0	0.0	0.0	0.0	0.0	0.0
ITGA6	up	3655	symbol	H. sapiens	3655	H. sapiens	integrin subunit alpha 6	GO:0010668 ectodermal cell differentiation;GO:0035878 nail development;GO:0043589 skin morphogenesis		Cancer-related genes:Mutational cancer driver genes; Disease related genes; Cancer-related genes:Candidate cancer biomarkers; Human disease related genes:Congenital malformations:Congenital malformations of skin; Transporters:Accessory Factors Involved in Transport; Predicted intracellular proteins; CD markers; Potential drug targets			(M158)PID INTEGRIN4 PATHWAY; (M47)PID INTEGRIN CS PATHWAY; (M239)PID A6B1 A6B4 INTEGRIN PATHWAY	(M5947)HALLMARK IL2 STAT5 SIGNALING	0.0	0.0	1.0	0.0	1.0	0.0	0.0	0.0	0.0	0.0	0.0	0.0	0.0	0.0	0.0	0.0	0.0	0.0	0.0	0.0
PGGT1B	up	5229	symbol	H. sapiens	5229	H. sapiens	protein geranylgeranyltransferase type I subunit beta	GO:0018344 protein geranylgeranylation;GO:0018342 protein prenylation;GO:0097354 prenylation		Enzymes; Predicted intracellular proteins; ENZYME proteins:Transferases	Endoplasmic reticulum;Nucleoplasm (Approved); Additional: Cytosol	L-778123; Geranylgeranyl diphosphate; 2-[METHYL-(5-GERANYL-4-METHYL-PENT-3-ENYL)-AMINO]-ETHYL-DIPHOSPHATE			0.0	0.0	0.0	0.0	0.0	0.0	0.0	0.0	0.0	0.0	0.0	0.0	0.0	0.0	0.0	0.0	0.0	0.0	0.0	0.0
SST	up	6750	symbol	H. sapiens	6750	H. sapiens	somatostatin	GO:0008628 hormone-mediated apoptotic signaling pathway;GO:0006972 hyperosmotic response;GO:0010447 response to acidic pH		Cancer-related genes:Candidate cancer biomarkers; Predicted secreted proteins		Cysteamine		(M5957)HALLMARK PANCREAS BETA CELLS	0.0	0.0	0.0	0.0	0.0	0.0	0.0	0.0	0.0	0.0	0.0	0.0	0.0	0.0	0.0	0.0	0.0	0.0	0.0	0.0
None	up						None	None	None	None	None	None	None	None	nan	nan	nan	nan	nan	nan	nan	nan	nan	nan	nan	nan	nan	nan	nan	nan	nan	nan	nan	nan
SNRPG	up	6637	symbol	H. sapiens	6637	H. sapiens	small nuclear ribonucleoprotein polypeptide G	GO:0036261 7-methylguanosine cap hypermethylation;GO:0036260 RNA capping;GO:1903241 U2-type prespliceosome assembly		Predicted intracellular proteins	Nucleoplasm (Approved)			(M5926)HALLMARK MYC TARGETS V1	0.0	0.0	0.0	0.0	0.0	0.0	0.0	0.0	0.0	0.0	0.0	1.0	0.0	0.0	0.0	0.0	0.0	0.0	0.0	0.0
RPL17	up	6139	symbol	H. sapiens	6139	H. sapiens	ribosomal protein L17	GO:0002181 cytoplasmic translation;GO:0006412 translation;GO:0043043 peptide biosynthetic process		Ribosomal proteins; Predicted intracellular proteins	Cytosol;Endoplasmic reticulum (Supported)				0.0	0.0	0.0	0.0	0.0	0.0	0.0	0.0	0.0	0.0	0.0	1.0	0.0	1.0	1.0	0.0	0.0	0.0	0.0	0.0
DHCR7	up	1717	symbol	H. sapiens	1717	H. sapiens	7-dehydrocholesterol reductase	GO:0016128 phytosteroid metabolic process;GO:0016129 phytosteroid biosynthetic process;GO:0016131 brassinosteroid metabolic process		Disease related genes; Human disease related genes:Congenital disorders of metabolism:Congenital disorders of lipid/glycolipid metabolism; ENZYME proteins:Oxidoreductases; Enzymes; Potential drug targets	Endoplasmic reticulum (Supported)	NADH		(M5892)HALLMARK CHOLESTEROL HOMEOSTASIS; (M5905)HALLMARK ADIPOGENESIS; (M5906)HALLMARK ESTROGEN RESPONSE EARLY	0.0	0.0	0.0	0.0	0.0	0.0	0.0	0.0	0.0	0.0	1.0	0.0	0.0	0.0	0.0	0.0	0.0	0.0	0.0	0.0
MFAP3L	up	9848	symbol	H. sapiens	9848	H. sapiens	microfibril associated protein 3 like			Predicted intracellular proteins	Nucleoplasm (Supported); Additional: Cell Junctions				0.0	0.0	0.0	0.0	0.0	0.0	0.0	0.0	0.0	0.0	0.0	0.0	0.0	0.0	0.0	0.0	0.0	0.0	0.0	0.0
EOMES	up	8320	symbol	H. sapiens	8320	H. sapiens	eomesodermin	GO:0002302 CD8-positive, alpha-beta T cell differentiation involved in immune response;GO:0060809 mesodermal to mesenchymal transition involved in gastrulation;GO:0001714 endodermal cell fate specification		Transcription factors:Immunoglobulin fold; Predicted intracellular proteins; Human disease related genes:Congenital malformations:Congenital malformations of the nervous system; Disease related genes	Nucleoplasm (Approved); Additional: Cytosol;Golgi apparatus		(M54)PID IL12 2PATHWAY; (M272)PID CD8 TCR DOWNSTREAM PATHWAY	(M5947)HALLMARK IL2 STAT5 SIGNALING	0.0	0.0	0.0	0.0	1.0	0.0	0.0	1.0	0.0	1.0	0.0	0.0	0.0	0.0	0.0	0.0	0.0	0.0	0.0	0.0
GLCE	up	26035	symbol	H. sapiens	26035	H. sapiens	glucuronic acid epimerase	GO:0030210 heparin biosynthetic process;GO:0030202 heparin metabolic process;GO:0015012 heparan sulfate proteoglycan biosynthetic process		Enzymes; Predicted intracellular proteins; ENZYME proteins:Isomerase	Mitochondria (Approved)			(M5937)HALLMARK GLYCOLYSIS	0.0	0.0	0.0	0.0	0.0	0.0	0.0	0.0	0.0	0.0	0.0	0.0	0.0	1.0	0.0	0.0	0.0	0.0	0.0	0.0
PLOD2	up	5352	symbol	H. sapiens	5352	H. sapiens	procollagen-lysine,2-oxoglutarate 5-dioxygenase 2	GO:0046946 hydroxylysine metabolic process;GO:0046947 hydroxylysine biosynthetic process;GO:0017185 peptidyl-lysine hydroxylation		Disease related genes; Human disease related genes:Congenital malformations:Congenital malformations of the musculoskeletal system; Predicted intracellular proteins; ENZYME proteins:Oxidoreductases; Enzymes; Potential drug targets	Cytosol;Nucleoli (Uncertain)	Ascorbic acid	(M3468)NABA ECM REGULATORS; (M5885)NABA MATRISOME ASSOCIATED; (M5889)NABA MATRISOME	(M5924)HALLMARK MTORC1 SIGNALING; (M5930)HALLMARK EPITHELIAL MESENCHYMAL TRANSITION; (M5937)HALLMARK GLYCOLYSIS	0.0	0.0	0.0	0.0	0.0	0.0	0.0	0.0	0.0	0.0	0.0	0.0	0.0	0.0	0.0	0.0	0.0	0.0	0.0	0.0
RPL24	up	6152	symbol	H. sapiens	6152	H. sapiens	ribosomal protein L24	GO:0002181 cytoplasmic translation;GO:0006412 translation;GO:0043043 peptide biosynthetic process		Ribosomal proteins; Predicted intracellular proteins	Cytosol;Endoplasmic reticulum (Enhanced)				0.0	0.0	0.0	0.0	0.0	0.0	0.0	0.0	0.0	0.0	0.0	1.0	0.0	1.0	1.0	0.0	0.0	0.0	0.0	0.0
TSPAN31	up	6302	symbol	H. sapiens	6302	H. sapiens	tetraspanin 31	GO:0008284 positive regulation of cell population proliferation;GO:0042127 regulation of cell population proliferation;GO:0048522 positive regulation of cellular process		Human disease related genes:Cancers:Cancers of soft tissues and bone; Predicted intracellular proteins	Golgi apparatus (Approved); Additional: Cytokinetic bridge;Cytosol;Nucleoplasm				0.0	0.0	0.0	0.0	0.0	0.0	0.0	0.0	0.0	0.0	0.0	0.0	0.0	0.0	0.0	0.0	0.0	0.0	0.0	0.0
WWP1	up	11059	symbol	H. sapiens	11059	H. sapiens	WW domain containing E3 ubiquitin protein ligase 1	GO:0046718 viral entry into host cell;GO:0044409 entry into host;GO:0044000 movement in host		Enzymes; Predicted intracellular proteins; ENZYME proteins:Transferases	Cytosol (Approved); Additional: Golgi apparatus;Plasma membrane		(M13)PID ERBB4 PATHWAY; (M236)PID DELTA NP63 PATHWAY; (M256)PID TAP63 PATHWAY	(M5939)HALLMARK P53 PATHWAY	0.0	0.0	0.0	0.0	0.0	0.0	1.0	0.0	0.0	0.0	0.0	0.0	0.0	0.0	1.0	0.0	0.0	0.0	0.0	0.0
ZIK1	up	284307	symbol	H. sapiens	284307	H. sapiens	zinc finger protein interacting with K protein 1			Transcription factors:Zinc-coordinating DNA-binding domains; Predicted intracellular proteins	Intermediate filaments (Approved)				0.0	0.0	0.0	0.0	0.0	0.0	0.0	0.0	0.0	0.0	0.0	0.0	1.0	0.0	0.0	0.0	0.0	0.0	0.0	0.0
CST13P	up	164380	gene_synonym	H. sapiens	164380	H. sapiens	cystatin 13, pseudogene								0.0	0.0	0.0	0.0	0.0	0.0	0.0	0.0	0.0	0.0	0.0	0.0	0.0	0.0	0.0	0.0	0.0	0.0	0.0	0.0
ZNF215	up	7762	symbol	H. sapiens	7762	H. sapiens	zinc finger protein 215	GO:0006357 regulation of transcription by RNA polymerase II;GO:0006355 regulation of DNA-templated transcription;GO:1903506 regulation of nucleic acid-templated transcription		Transcription factors:Zinc-coordinating DNA-binding domains; Predicted intracellular proteins	Nucleoplasm;Vesicles (Approved)				0.0	0.0	0.0	0.0	0.0	0.0	0.0	0.0	0.0	0.0	0.0	0.0	0.0	0.0	0.0	0.0	0.0	0.0	0.0	0.0
TULP2	up	7288	symbol	H. sapiens	7288	H. sapiens	TUB like protein 2	GO:0061512 protein localization to cilium;GO:0007601 visual perception;GO:0050953 sensory perception of light stimulus		Predicted secreted proteins; Predicted intracellular proteins	Cytosol (Approved)			(M5951)HALLMARK SPERMATOGENESIS	0.0	0.0	0.0	0.0	0.0	0.0	0.0	0.0	0.0	0.0	0.0	0.0	0.0	0.0	0.0	0.0	0.0	0.0	0.0	0.0
NAP1L1	up	4673	symbol	H. sapiens	4673	H. sapiens	nucleosome assembly protein 1 like 1	GO:2000179 positive regulation of neural precursor cell proliferation;GO:2000177 regulation of neural precursor cell proliferation;GO:0006334 nucleosome assembly		Predicted intracellular proteins	Microtubules (Uncertain)			(M5925)HALLMARK E2F TARGETS; (M5926)HALLMARK MYC TARGETS V1	0.0	0.0	0.0	0.0	0.0	0.0	0.0	0.0	0.0	0.0	0.0	0.0	0.0	0.0	0.0	0.0	1.0	0.0	0.0	0.0
CCR4	up	1233	symbol	H. sapiens	1233	H. sapiens	C-C motif chemokine receptor 4	GO:1904936 interneuron migration;GO:0002507 tolerance induction;GO:0050927 positive regulation of positive chemotaxis		CD markers; G-protein coupled receptors:GPCRs excl olfactory receptors; G-protein coupled receptors:Chemokines and chemotactic factors receptors; FDA approved drug targets:Biotech drugs	Plasma membrane (Supported)	Mogamulizumab; FLX475		(M5947)HALLMARK IL2 STAT5 SIGNALING	0.0	0.0	0.0	1.0	0.0	0.0	0.0	0.0	0.0	1.0	0.0	0.0	0.0	0.0	0.0	0.0	0.0	1.0	0.0	0.0
DOC2A	up	8448	symbol	H. sapiens	8448	H. sapiens	double C2 domain alpha	GO:0031632 positive regulation of synaptic vesicle fusion to presynaptic active zone membrane;GO:0099502 calcium-dependent activation of synaptic vesicle fusion;GO:1901634 positive regulation of synaptic vesicle membrane organization		Predicted intracellular proteins	Cell Junctions (Uncertain); Additional: Nucleoli;Nucleoplasm				0.0	0.0	0.0	0.0	0.0	0.0	0.0	0.0	0.0	0.0	0.0	0.0	0.0	0.0	0.0	1.0	0.0	0.0	0.0	0.0
CENPVL2	up	441495	Gene_ID	H. sapiens	441495	H. sapiens	centromere protein V like 2			Predicted intracellular proteins					0.0	0.0	0.0	0.0	0.0	0.0	0.0	0.0	0.0	0.0	0.0	0.0	0.0	0.0	0.0	0.0	0.0	0.0	0.0	0.0
INS	up	3630	symbol	H. sapiens	3630	H. sapiens	insulin	GO:0045818 negative regulation of glycogen catabolic process;GO:0033861 negative regulation of NAD(P)H oxidase activity;GO:1902952 positive regulation of dendritic spine maintenance		Disease related genes; Candidate cardiovascular disease genes; RAS pathway related proteins; Cancer-related genes:Candidate cancer biomarkers; Predicted secreted proteins; Human disease related genes:Endocrine and metabolic diseases:Diabetes		Zinc; M-Cresol; Myristic acid; Zinc acetate; Zinc chloride; Zinc sulfate, unspecified form	(M247)PID INSULIN GLUCOSE PATHWAY; (M91)PID TCPTP PATHWAY; (M285)PID HNF3A PATHWAY	(M5957)HALLMARK PANCREAS BETA CELLS	0.0	1.0	0.0	1.0	1.0	0.0	0.0	1.0	0.0	0.0	0.0	0.0	0.0	0.0	1.0	0.0	0.0	1.0	0.0	0.0
CCAT1	up	100507056	Gene_ID	H. sapiens	100507056	H. sapiens	colon cancer associated transcript 1	GO:0140588 chromatin looping;GO:0006325 chromatin organization;GO:0016043 cellular component organization							0.0	0.0	0.0	0.0	0.0	0.0	0.0	0.0	0.0	0.0	0.0	0.0	0.0	0.0	0.0	0.0	0.0	0.0	0.0	0.0
RALGAPB	up	57148	symbol	H. sapiens	57148	H. sapiens	Ral GTPase activating protein non-catalytic subunit beta	GO:0090630 activation of GTPase activity;GO:0043547 positive regulation of GTPase activity;GO:0051056 regulation of small GTPase mediated signal transduction		Predicted intracellular proteins	Nuclear speckles (Approved)				0.0	0.0	0.0	0.0	0.0	0.0	0.0	0.0	0.0	0.0	0.0	0.0	0.0	0.0	0.0	0.0	0.0	0.0	0.0	0.0
KLHDC7A	up	127707	symbol	H. sapiens	127707	H. sapiens	kelch domain containing 7A			Predicted intracellular proteins	Nuclear speckles (Approved)				0.0	0.0	0.0	0.0	0.0	0.0	0.0	0.0	0.0	0.0	0.0	0.0	0.0	0.0	0.0	0.0	0.0	0.0	0.0	0.0
None	up						None	None	None	None	None	None	None	None	nan	nan	nan	nan	nan	nan	nan	nan	nan	nan	nan	nan	nan	nan	nan	nan	nan	nan	nan	nan
ZNF582	up	147948	symbol	H. sapiens	147948	H. sapiens	zinc finger protein 582	GO:0000122 negative regulation of transcription by RNA polymerase II;GO:0045892 negative regulation of DNA-templated transcription;GO:1903507 negative regulation of nucleic acid-templated transcription		Transcription factors:Zinc-coordinating DNA-binding domains; Predicted intracellular proteins	Cytosol (Approved); Additional: Nucleoplasm				0.0	0.0	0.0	0.0	0.0	0.0	0.0	0.0	0.0	0.0	0.0	0.0	1.0	0.0	0.0	0.0	0.0	0.0	0.0	0.0
AASS	up	10157	symbol	H. sapiens	10157	H. sapiens	aminoadipate-semialdehyde synthase	GO:0009085 lysine biosynthetic process;GO:0019878 lysine biosynthetic process via aminoadipic acid;GO:0033512 L-lysine catabolic process to acetyl-CoA via saccharopine		Disease related genes; Predicted intracellular proteins; Human disease related genes:Congenital disorders of metabolism:Congenital disorders of amino acid metabolism; Enzymes; ENZYME proteins:Oxidoreductases; Potential drug targets	Mitochondria (Approved); Additional: Nucleoplasm;Vesicles	Glutamic acid; NADH; NADPH; L-Saccharopine			0.0	0.0	0.0	0.0	0.0	0.0	0.0	0.0	0.0	0.0	0.0	0.0	0.0	0.0	0.0	0.0	0.0	0.0	0.0	0.0
TAS2R42	up	353164	symbol	H. sapiens	353164	H. sapiens	taste 2 receptor member 42	GO:0007186 G protein-coupled receptor signaling pathway;GO:0007165 signal transduction;GO:0023052 signaling		G-protein coupled receptors:Family T2R receptors (taste receptor GPCRs); G-protein coupled receptors:GPCRs excl olfactory receptors					0.0	0.0	0.0	0.0	0.0	0.0	0.0	0.0	0.0	0.0	0.0	0.0	0.0	0.0	0.0	0.0	0.0	0.0	0.0	0.0
RCHY1	up	25898	symbol	H. sapiens	25898	H. sapiens	ring finger and CHY zinc finger domain containing 1	GO:0070987 error-free translesion synthesis;GO:0019985 translesion synthesis;GO:0006301 postreplication repair		Enzymes; Predicted intracellular proteins; ENZYME proteins:Transferases	Cytosol (Supported); Additional: Nucleoplasm;Vesicles		(M151)PID AR TF PATHWAY; (M261)PID P53 REGULATION PATHWAY; (M19)PID P73PATHWAY	(M5939)HALLMARK P53 PATHWAY	0.0	0.0	0.0	0.0	0.0	0.0	1.0	0.0	0.0	0.0	0.0	0.0	0.0	0.0	0.0	0.0	0.0	0.0	0.0	0.0
None	up						None	None	None	None	None	None	None	None	nan	nan	nan	nan	nan	nan	nan	nan	nan	nan	nan	nan	nan	nan	nan	nan	nan	nan	nan	nan
LRRC23	up	10233	symbol	H. sapiens	10233	H. sapiens	leucine rich repeat containing 23	GO:0008150 biological_process		Predicted intracellular proteins	Nucleoli;Nucleoli rim (Supported)				0.0	0.0	0.0	0.0	0.0	0.0	0.0	0.0	0.0	0.0	0.0	0.0	0.0	0.0	0.0	0.0	0.0	0.0	0.0	0.0
TMEM203	up	94107	symbol	H. sapiens	94107	H. sapiens	transmembrane protein 203	GO:0006874 cellular calcium ion homeostasis;GO:0055074 calcium ion homeostasis;GO:0006875 cellular metal ion homeostasis		Transporters:Accessory Factors Involved in Transport					0.0	0.0	0.0	0.0	0.0	0.0	0.0	0.0	0.0	0.0	0.0	0.0	0.0	0.0	0.0	0.0	0.0	0.0	0.0	0.0
DCLRE1A	up	9937	symbol	H. sapiens	9937	H. sapiens	DNA cross-link repair 1A	GO:0031848 protection from non-homologous end joining at telomere;GO:0043247 telomere maintenance in response to DNA damage;GO:0016233 telomere capping		Predicted intracellular proteins	Nucleoli fibrillar center;Nucleoplasm (Supported)				0.0	0.0	0.0	0.0	0.0	0.0	0.0	0.0	0.0	0.0	0.0	0.0	0.0	0.0	0.0	0.0	0.0	0.0	0.0	0.0
TWNK	up	56652	gene_synonym	H. sapiens	56652	H. sapiens	twinkle mtDNA helicase	GO:0034214 protein hexamerization;GO:0006264 mitochondrial DNA replication;GO:0006390 mitochondrial transcription		Human disease related genes:Nervous system diseases:Eye disease; Disease related genes; ENZYME proteins:Hydrolases; Predicted intracellular proteins; Human disease related genes:Congenital malformations:Other congenital malformations; Enzymes; Human disease related genes:Congenital disorders of metabolism:Mitochondrial diseases; Potential drug targets					0.0	0.0	0.0	0.0	0.0	0.0	0.0	0.0	0.0	0.0	0.0	0.0	0.0	1.0	1.0	0.0	0.0	0.0	0.0	0.0
RPL34	up	6164	symbol	H. sapiens	6164	H. sapiens	ribosomal protein L34	GO:0002181 cytoplasmic translation;GO:0006412 translation;GO:0043043 peptide biosynthetic process		Ribosomal proteins; Predicted intracellular proteins	Cytosol;Endoplasmic reticulum (Supported); Additional: Nucleoli			(M5926)HALLMARK MYC TARGETS V1	0.0	0.0	0.0	0.0	0.0	0.0	0.0	0.0	0.0	0.0	0.0	1.0	0.0	1.0	1.0	0.0	0.0	0.0	0.0	0.0
FEZ1	up	9638	symbol	H. sapiens	9638	H. sapiens	fasciculation and elongation protein zeta 1	GO:0061880 regulation of anterograde axonal transport of mitochondrion;GO:0061881 positive regulation of anterograde axonal transport of mitochondrion;GO:1902513 regulation of organelle transport along microtubule		Predicted intracellular proteins	Cytosol;Microtubules (Approved)			(M5902)HALLMARK APOPTOSIS	0.0	0.0	0.0	0.0	0.0	0.0	0.0	0.0	1.0	0.0	0.0	0.0	0.0	0.0	0.0	0.0	0.0	0.0	0.0	0.0
UXS1	up	80146	symbol	H. sapiens	80146	H. sapiens	UDP-glucuronate decarboxylase 1	GO:0033319 UDP-D-xylose metabolic process;GO:0033320 UDP-D-xylose biosynthetic process;GO:0042732 D-xylose metabolic process		Enzymes; Predicted intracellular proteins; ENZYME proteins:Lyases					0.0	0.0	0.0	0.0	0.0	0.0	0.0	0.0	0.0	0.0	0.0	0.0	0.0	0.0	0.0	0.0	0.0	0.0	0.0	0.0
HSPE1	up	3336	symbol	H. sapiens	3336	H. sapiens	heat shock protein family E (Hsp10) member 1	GO:0051085 chaperone cofactor-dependent protein refolding;GO:0051084 'de novo' post-translational protein folding;GO:0006458 'de novo' protein folding		Cancer-related genes:Candidate cancer biomarkers; Predicted intracellular proteins		Phenethyl Isothiocyanate		(M5928)HALLMARK MYC TARGETS V2; (M5924)HALLMARK MTORC1 SIGNALING; (M5926)HALLMARK MYC TARGETS V1	0.0	0.0	0.0	0.0	0.0	0.0	0.0	0.0	0.0	0.0	0.0	0.0	0.0	0.0	0.0	0.0	0.0	0.0	0.0	0.0
FUCA1	up	2517	symbol	H. sapiens	2517	H. sapiens	alpha-L-fucosidase 1	GO:0016139 glycoside catabolic process;GO:0006004 fucose metabolic process;GO:0019377 glycolipid catabolic process		Human disease related genes:Congenital disorders of metabolism:Lysosomal storage diseases; Disease related genes; ENZYME proteins:Hydrolases; Predicted intracellular proteins; Enzymes; Human disease related genes:Congenital disorders of metabolism:Congenital disorders of glycan/glycoprotein metabolism; Potential drug targets	Vesicles (Supported)			(M5930)HALLMARK EPITHELIAL MESENCHYMAL TRANSITION; (M5939)HALLMARK P53 PATHWAY; (M5953)HALLMARK KRAS SIGNALING UP	0.0	0.0	0.0	0.0	0.0	1.0	0.0	0.0	0.0	0.0	0.0	0.0	0.0	0.0	0.0	0.0	0.0	0.0	0.0	0.0
GUCY2F	up	2986	symbol	H. sapiens	2986	H. sapiens	guanylate cyclase 2F, retinal	GO:0022400 regulation of rhodopsin mediated signaling pathway;GO:0007168 receptor guanylyl cyclase signaling pathway;GO:0006182 cGMP biosynthetic process	yes	Kinases:RGC receptor guanylate cyclase kinases; Enzymes; ENZYME proteins:Lyases			(M117)PID CONE PATHWAY; (M204)PID RHODOPSIN PATHWAY		0.0	0.0	0.0	0.0	0.0	0.0	0.0	0.0	0.0	0.0	0.0	0.0	0.0	0.0	0.0	0.0	0.0	0.0	0.0	0.0
CYB5R2	up	51700	symbol	H. sapiens	51700	H. sapiens	cytochrome b5 reductase 2	GO:0015701 bicarbonate transport;GO:0016126 sterol biosynthetic process;GO:0006694 steroid biosynthetic process		Enzymes; Predicted intracellular proteins; ENZYME proteins:Oxidoreductases	Golgi apparatus (Approved); Additional: Nucleoplasm				0.0	0.0	0.0	0.0	0.0	0.0	0.0	0.0	0.0	0.0	0.0	0.0	0.0	0.0	0.0	0.0	0.0	0.0	0.0	0.0
SBDS	up	51119	symbol	H. sapiens	51119	H. sapiens	SBDS ribosome maturation factor	GO:0042256 cytosolic ribosome assembly;GO:0048539 bone marrow development;GO:0001833 inner cell mass cell proliferation		Disease related genes; Human disease related genes:Immune system diseases:Primary immunodeficiency; Human disease related genes:Other congenital disorders:Ribosomopathies; Cancer-related genes; Predicted intracellular proteins	Cytosol;Nucleoplasm (Supported)				0.0	0.0	0.0	0.0	0.0	0.0	0.0	1.0	0.0	0.0	0.0	0.0	0.0	0.0	0.0	0.0	0.0	0.0	0.0	0.0
C20orf203	up	284805	symbol	H. sapiens	284805	H. sapiens	chromosome 20 open reading frame 203			Predicted intracellular proteins					0.0	0.0	0.0	0.0	0.0	0.0	0.0	0.0	0.0	0.0	0.0	0.0	0.0	0.0	0.0	0.0	0.0	0.0	0.0	0.0
IL4R	up	3566	symbol	H. sapiens	3566	H. sapiens	interleukin 4 receptor	GO:0045626 negative regulation of T-helper 1 cell differentiation;GO:0035771 interleukin-4-mediated signaling pathway;GO:1990834 response to odorant		Human disease related genes:Immune system diseases:Allergies and autoimmune diseases; Human disease related genes:Skin diseases:Skin and soft tissue diseases; Cancer-related genes:Candidate cancer biomarkers; Transporters:Accessory Factors Involved in Transport; Predicted secreted proteins; Predicted intracellular proteins; FDA approved drug targets:Biotech drugs; CD markers	Nucleoplasm;Plasma membrane (Approved); Additional: Centriolar satellite	AER001; Dupilumab	(M1718)SIG IL4RECEPTOR IN B LYPHOCYTES; (M28)PID IL4 2PATHWAY; (M19)PID P73PATHWAY	(M5897)HALLMARK IL6 JAK STAT3 SIGNALING; (M5911)HALLMARK INTERFERON ALPHA RESPONSE; (M5947)HALLMARK IL2 STAT5 SIGNALING	1.0	1.0	1.0	1.0	1.0	0.0	0.0	1.0	0.0	1.0	0.0	0.0	0.0	0.0	0.0	1.0	0.0	1.0	0.0	0.0
TGIF1	up	7050	symbol	H. sapiens	7050	H. sapiens	TGFB induced factor homeobox 1	GO:0000122 negative regulation of transcription by RNA polymerase II;GO:0045892 negative regulation of DNA-templated transcription;GO:1903507 negative regulation of nucleic acid-templated transcription		Cancer-related genes:Mutational cancer driver genes; Disease related genes; Transcription factors:Helix-turn-helix domains; Predicted intracellular proteins; Human disease related genes:Congenital malformations:Congenital malformations of the nervous system	Nucleoplasm (Supported)		(M58)PID AR PATHWAY; (M2)PID SMAD2 3NUCLEAR PATHWAY	(M5896)HALLMARK TGF BETA SIGNALING; (M5890)HALLMARK TNFA SIGNALING VIA NFKB	0.0	0.0	0.0	0.0	0.0	0.0	0.0	0.0	0.0	0.0	0.0	0.0	0.0	0.0	0.0	0.0	0.0	0.0	0.0	0.0
ZNF560	up	147741	symbol	H. sapiens	147741	H. sapiens	zinc finger protein 560	GO:0000122 negative regulation of transcription by RNA polymerase II;GO:0045892 negative regulation of DNA-templated transcription;GO:1903507 negative regulation of nucleic acid-templated transcription		Transcription factors:Zinc-coordinating DNA-binding domains; Predicted intracellular proteins	Nucleoplasm (Enhanced); Additional: Nuclear speckles				0.0	0.0	0.0	0.0	0.0	0.0	0.0	0.0	0.0	0.0	0.0	0.0	1.0	0.0	0.0	0.0	0.0	0.0	0.0	0.0
CDPF1	up	150383	gene_synonym	H. sapiens	150383	H. sapiens	cysteine rich DPF motif domain containing 1			Predicted intracellular proteins	Cytosol (Approved); Additional: Nucleoplasm				0.0	0.0	0.0	0.0	0.0	0.0	0.0	0.0	0.0	0.0	0.0	0.0	0.0	0.0	0.0	0.0	0.0	0.0	0.0	0.0
None	up						None	None	None	None	None	None	None	None	nan	nan	nan	nan	nan	nan	nan	nan	nan	nan	nan	nan	nan	nan	nan	nan	nan	nan	nan	nan
NUAK2	up	81788	symbol	H. sapiens	81788	H. sapiens	NUAK family kinase 2	GO:0035330 regulation of hippo signaling;GO:0042149 cellular response to glucose starvation;GO:0032007 negative regulation of TOR signaling	yes	Enzymes; ENZYME proteins:Transferases; Kinases:CAMK Ser/Thr protein kinases	Cytosol;Nucleoplasm (Approved)	Fostamatinib			0.0	0.0	0.0	0.0	0.0	0.0	0.0	0.0	0.0	0.0	0.0	0.0	0.0	0.0	0.0	0.0	0.0	0.0	0.0	0.0
SNHG1	up	23642	symbol	H. sapiens	23642	H. sapiens	small nucleolar RNA host gene 1	GO:0006396 RNA processing;GO:0016070 RNA metabolic process;GO:0090304 nucleic acid metabolic process							0.0	0.0	0.0	0.0	0.0	0.0	0.0	0.0	0.0	0.0	0.0	0.0	0.0	0.0	0.0	0.0	0.0	0.0	0.0	0.0
IFNA6	up	3443	symbol	H. sapiens	3443	H. sapiens	interferon alpha 6	GO:0033141 positive regulation of peptidyl-serine phosphorylation of STAT protein;GO:0033139 regulation of peptidyl-serine phosphorylation of STAT protein;GO:0002323 natural killer cell activation involved in immune response		Predicted secreted proteins			(M272)PID CD8 TCR DOWNSTREAM PATHWAY; (M5883)NABA SECRETED FACTORS; (M5885)NABA MATRISOME ASSOCIATED		0.0	0.0	1.0	0.0	1.0	0.0	0.0	1.0	1.0	0.0	0.0	0.0	1.0	0.0	0.0	0.0	0.0	1.0	0.0	1.0
TPRKB	up	51002	symbol	H. sapiens	51002	H. sapiens	TP53RK binding protein	GO:0002949 tRNA threonylcarbamoyladenosine modification;GO:0070525 tRNA threonylcarbamoyladenosine metabolic process;GO:0006400 tRNA modification		Predicted intracellular proteins; Human disease related genes:Congenital malformations:Congenital malformations of the nervous system; Disease related genes	Cytosol (Supported)			(M5939)HALLMARK P53 PATHWAY	0.0	0.0	0.0	0.0	0.0	0.0	0.0	0.0	0.0	0.0	0.0	1.0	0.0	0.0	0.0	0.0	0.0	0.0	0.0	0.0
LY86-AS1	up	285780	symbol	H. sapiens	285780	H. sapiens	LY86 antisense RNA 1								0.0	0.0	0.0	0.0	0.0	0.0	0.0	0.0	0.0	0.0	0.0	0.0	0.0	0.0	0.0	0.0	0.0	0.0	0.0	0.0
RNF11	up	26994	symbol	H. sapiens	26994	H. sapiens	ring finger protein 11	GO:0051865 protein autoubiquitination;GO:0006511 ubiquitin-dependent protein catabolic process;GO:0019941 modification-dependent protein catabolic process		Predicted intracellular proteins				(M5905)HALLMARK ADIPOGENESIS	0.0	0.0	0.0	0.0	0.0	0.0	1.0	0.0	0.0	0.0	0.0	0.0	0.0	0.0	0.0	0.0	0.0	0.0	0.0	0.0
MLLT11	up	10962	symbol	H. sapiens	10962	H. sapiens	MLLT11 transcription factor 7 cofactor	GO:0051901 positive regulation of mitochondrial depolarization;GO:1904181 positive regulation of membrane depolarization;GO:0051900 regulation of mitochondrial depolarization		Predicted intracellular proteins; Cancer-related genes:Candidate cancer biomarkers; Disease related genes	Cytosol;Nucleoplasm (Supported)			(M5924)HALLMARK MTORC1 SIGNALING	0.0	0.0	0.0	0.0	0.0	0.0	0.0	0.0	0.0	0.0	0.0	0.0	0.0	0.0	0.0	0.0	0.0	0.0	0.0	0.0
PEX12	up	5193	symbol	H. sapiens	5193	H. sapiens	peroxisomal biogenesis factor 12	GO:0016562 protein import into peroxisome matrix, receptor recycling;GO:1904668 positive regulation of ubiquitin protein ligase activity;GO:0016558 protein import into peroxisome matrix		Human disease related genes:Congenital disorders of metabolism:Peroxisomal diseases; Disease related genes; Predicted intracellular proteins; Transporters:Primary Active Transporters; Potential drug targets				(M5948)HALLMARK BILE ACID METABOLISM	0.0	0.0	0.0	0.0	0.0	0.0	1.0	0.0	0.0	0.0	0.0	0.0	0.0	0.0	0.0	0.0	0.0	0.0	0.0	0.0
ANKMY2	up	57037	symbol	H. sapiens	57037	H. sapiens	ankyrin repeat and MYND domain containing 2			Predicted intracellular proteins	Cytosol (Approved); Additional: Nucleoplasm				0.0	0.0	0.0	0.0	0.0	0.0	0.0	0.0	0.0	0.0	0.0	0.0	0.0	0.0	0.0	0.0	0.0	0.0	0.0	0.0
CYBRD1	up	79901	symbol	H. sapiens	79901	H. sapiens	cytochrome b reductase 1	GO:0033215 reductive iron assimilation;GO:0140576 ascorbate homeostasis;GO:0033212 iron import into cell		ENZYME proteins; Enzymes; Transporters:Transport Electron Carriers	Plasma membrane (Supported)				0.0	0.0	0.0	0.0	0.0	0.0	0.0	0.0	0.0	0.0	0.0	0.0	0.0	0.0	0.0	0.0	0.0	0.0	0.0	0.0
None	up						None	None	None	None	None	None	None	None	nan	nan	nan	nan	nan	nan	nan	nan	nan	nan	nan	nan	nan	nan	nan	nan	nan	nan	nan	nan
DEFB129	up	140881	symbol	H. sapiens	140881	H. sapiens	defensin beta 129	GO:0042742 defense response to bacterium;GO:0009617 response to bacterium;GO:0098542 defense response to other organism		Predicted secreted proteins					0.0	0.0	0.0	0.0	0.0	0.0	0.0	0.0	0.0	0.0	0.0	0.0	0.0	0.0	0.0	0.0	0.0	0.0	0.0	0.0
ESR2	up	2100	symbol	H. sapiens	2100	H. sapiens	estrogen receptor 2	GO:0030520 intracellular estrogen receptor signaling pathway;GO:0071392 cellular response to estradiol stimulus;GO:0030518 intracellular steroid hormone receptor signaling pathway		Human disease related genes:Reproductive system diseases:Reproductive system diseases; Disease related genes; Nuclear receptors; Transcription factors:Zinc-coordinating DNA-binding domains; Cancer-related genes:Candidate cancer biomarkers; FDA approved drug targets:Small molecule drugs; Predicted intracellular proteins	Nucleoplasm (Supported); Additional: Vesicles	Diethylstilbestrol; Conjugated estrogens; Progesterone; Raloxifene; Estrone; Tamoxifen; Estradiol; Trilostane; Estramustine; Oxybenzone; Genistein; Prasterone; Benzophenone; Phthalic Acid; Pyrazole; Para-Mercury-Benzenesulfonic Acid; Naringenin; ICI-164384; 5-Alpha-Androstane-3-Beta,17beta-Diol; 4-(2-{[4-{[3-(4-Chlorophenyl)Propyl]Sulfanyl}-6-(1-Piperazinyl)-1,3,5-Triazin-2-Yl]Amino}Ethyl)Phenol;…	(M119)PID ERB GENOMIC PATHWAY; (M41)PID ER NONGENOMIC PATHWAY; (M200)PID ERA GENOMIC PATHWAY	(M5949)HALLMARK PEROXISOME	0.0	0.0	1.0	0.0	0.0	0.0	0.0	0.0	0.0	0.0	0.0	0.0	0.0	0.0	1.0	0.0	0.0	0.0	0.0	0.0
PGLYRP3	up	114771	symbol	H. sapiens	114771	H. sapiens	peptidoglycan recognition protein 3	GO:0032824 negative regulation of natural killer cell differentiation;GO:0032827 negative regulation of natural killer cell differentiation involved in immune response;GO:0032826 regulation of natural killer cell differentiation involved in immune response		Predicted secreted proteins		2-ACETAMIDO-2-DEOXY-BETA-D-GLUCOPYRANOSE(BETA1-4)-2-ACETAMIDO-1,6-ANHYDRO-3-O-[(R)-1-CARBOXYETHYL]-2-DEOXY-BETA-D-GLUCOPYRANOSE-L-ALANYL-GAMMA-D-GLUTAMYL-MESO-DIAMINOPIMELYL-D-ALANINE			1.0	1.0	0.0	1.0	0.0	0.0	0.0	0.0	1.0	0.0	0.0	0.0	0.0	0.0	0.0	0.0	0.0	0.0	0.0	1.0
AMIGO2	up	347902	symbol	H. sapiens	347902	H. sapiens	adhesion molecule with Ig like domain 2	GO:0007157 heterophilic cell-cell adhesion via plasma membrane cell adhesion molecules;GO:0051965 positive regulation of synapse assembly;GO:1901890 positive regulation of cell junction assembly			Golgi apparatus;Plasma membrane (Approved); Additional: Cytosol			(M5915)HALLMARK APICAL JUNCTION	0.0	0.0	0.0	0.0	0.0	0.0	0.0	0.0	0.0	0.0	0.0	0.0	0.0	0.0	0.0	0.0	0.0	0.0	0.0	0.0
FBXL13	up	222235	symbol	H. sapiens	222235	H. sapiens	F-box and leucine rich repeat protein 13	GO:0031146 SCF-dependent proteasomal ubiquitin-dependent protein catabolic process;GO:0043161 proteasome-mediated ubiquitin-dependent protein catabolic process;GO:0010498 proteasomal protein catabolic process		Predicted intracellular proteins					0.0	0.0	0.0	0.0	0.0	0.0	1.0	0.0	0.0	0.0	0.0	0.0	0.0	0.0	0.0	0.0	0.0	0.0	0.0	0.0
PIM2	up	11040	symbol	H. sapiens	11040	H. sapiens	Pim-2 proto-oncogene, serine/threonine kinase	GO:0000082 G1/S transition of mitotic cell cycle;GO:0044843 cell cycle G1/S phase transition;GO:0010508 positive regulation of autophagy	yes	ENZYME proteins:Transferases; Cancer-related genes:Candidate cancer biomarkers; Predicted intracellular proteins; Kinases:CAMK Ser/Thr protein kinases; Enzymes	Cytosol (Approved)				0.0	0.0	1.0	0.0	0.0	0.0	0.0	0.0	1.0	0.0	0.0	0.0	0.0	0.0	0.0	0.0	0.0	0.0	0.0	0.0
FAM167A-AS1	up	83656	gene_synonym	H. sapiens	83656	H. sapiens	FAM167A antisense RNA 1								0.0	0.0	0.0	0.0	0.0	0.0	0.0	0.0	0.0	0.0	0.0	0.0	0.0	0.0	0.0	0.0	0.0	0.0	0.0	0.0
CKAP4	up	10970	symbol	H. sapiens	10970	H. sapiens	cytoskeleton associated protein 4			Transporters:Accessory Factors Involved in Transport; Predicted intracellular proteins				(M5947)HALLMARK IL2 STAT5 SIGNALING	0.0	0.0	0.0	0.0	0.0	1.0	0.0	0.0	0.0	0.0	0.0	0.0	0.0	0.0	0.0	0.0	0.0	0.0	0.0	0.0
TAS2R60	up	338398	symbol	H. sapiens	338398	H. sapiens	taste 2 receptor member 60	GO:0050913 sensory perception of bitter taste;GO:0050909 sensory perception of taste;GO:0007606 sensory perception of chemical stimulus		G-protein coupled receptors:Family T2R receptors (taste receptor GPCRs); G-protein coupled receptors:GPCRs excl olfactory receptors					0.0	0.0	0.0	0.0	0.0	0.0	0.0	0.0	0.0	0.0	0.0	0.0	0.0	0.0	0.0	0.0	0.0	0.0	0.0	0.0
C12orf42	up	374470	symbol	H. sapiens	374470	H. sapiens	chromosome 12 open reading frame 42			Predicted intracellular proteins					0.0	0.0	0.0	0.0	0.0	0.0	0.0	0.0	0.0	0.0	0.0	0.0	0.0	0.0	0.0	0.0	0.0	0.0	0.0	0.0
RBFOX3	up	146713	symbol	H. sapiens	146713	H. sapiens	RNA binding fox-1 homolog 3	GO:0000381 regulation of alternative mRNA splicing, via spliceosome;GO:0048024 regulation of mRNA splicing, via spliceosome;GO:0050684 regulation of mRNA processing		Predicted intracellular proteins	Nucleoplasm (Supported)				0.0	0.0	0.0	0.0	0.0	0.0	0.0	0.0	0.0	0.0	0.0	1.0	0.0	0.0	0.0	0.0	0.0	0.0	0.0	0.0
GLIS3-AS1	up	84850	symbol	H. sapiens	84850	H. sapiens	GLIS3 antisense RNA 1								0.0	0.0	0.0	0.0	0.0	0.0	0.0	0.0	0.0	0.0	0.0	0.0	0.0	0.0	0.0	0.0	0.0	0.0	0.0	0.0
DNAJB1	up	3337	symbol	H. sapiens	3337	H. sapiens	DnaJ heat shock protein family (Hsp40) member B1	GO:0090084 negative regulation of inclusion body assembly;GO:1900034 regulation of cellular response to heat;GO:0090083 regulation of inclusion body assembly		Cancer-related genes; Predicted intracellular proteins	Nucleoplasm (Supported)			(M5941)HALLMARK UV RESPONSE UP	0.0	0.0	0.0	0.0	0.0	0.0	0.0	0.0	0.0	0.0	0.0	0.0	0.0	0.0	1.0	0.0	0.0	0.0	0.0	0.0
PROM2	up	150696	symbol	H. sapiens	150696	H. sapiens	prominin 2	GO:2001287 negative regulation of caveolin-mediated endocytosis;GO:0048550 negative regulation of pinocytosis;GO:2001286 regulation of caveolin-mediated endocytosis		Transporters	Nucleoplasm;Plasma membrane (Approved); Additional: Cell Junctions				0.0	0.0	0.0	0.0	0.0	0.0	0.0	0.0	0.0	0.0	0.0	0.0	0.0	0.0	0.0	1.0	0.0	0.0	0.0	0.0
TRIM22	up	10346	symbol	H. sapiens	10346	H. sapiens	tripartite motif containing 22	GO:0046596 regulation of viral entry into host cell;GO:0052372 modulation by symbiont of entry into host;GO:0043903 regulation of biological process involved in symbiotic interaction		Enzymes; Predicted intracellular proteins; ENZYME proteins:Transferases	Nuclear bodies;Nucleoplasm (Supported); Additional: Golgi apparatus				0.0	0.0	1.0	0.0	1.0	0.0	1.0	0.0	1.0	0.0	0.0	0.0	0.0	0.0	0.0	0.0	0.0	0.0	0.0	0.0
TAF7	up	6879	symbol	H. sapiens	6879	H. sapiens	TATA-box binding protein associated factor 7	GO:0045344 negative regulation of MHC class I biosynthetic process;GO:0000296 spermine transport;GO:0090241 negative regulation of histone H4 acetylation		Predicted intracellular proteins	Nucleoplasm (Approved); Additional: Golgi apparatus				0.0	0.0	0.0	0.0	0.0	0.0	0.0	0.0	0.0	0.0	0.0	1.0	0.0	0.0	1.0	0.0	0.0	0.0	0.0	0.0
SAMD12	up	401474	symbol	H. sapiens	401474	H. sapiens	sterile alpha motif domain containing 12	GO:0007169 transmembrane receptor protein tyrosine kinase signaling pathway;GO:0007167 enzyme-linked receptor protein signaling pathway;GO:0007166 cell surface receptor signaling pathway		Predicted intracellular proteins; Disease related genes; Human disease related genes:Nervous system diseases:Epilepsy	Cytosol;Golgi apparatus (Approved)				0.0	0.0	0.0	0.0	0.0	0.0	0.0	0.0	0.0	0.0	0.0	0.0	0.0	0.0	0.0	0.0	0.0	0.0	0.0	0.0
TRPV6	up	55503	symbol	H. sapiens	55503	H. sapiens	transient receptor potential cation channel subfamily V member 6	GO:0035898 parathyroid hormone secretion;GO:0060986 endocrine hormone secretion;GO:0098703 calcium ion import across plasma membrane		Transporters:Transporter channels and pores; Disease related genes; Predicted intracellular proteins; Human disease related genes:Endocrine and metabolic diseases:Parathyroid diseases; Voltage-gated ion channels:Transient Receptor Potential Channels; Potential drug targets			(M50)PID PTP1B PATHWAY; (M88)PID CD8 TCR PATHWAY; (M34)PID TCR PATHWAY		0.0	0.0	0.0	0.0	0.0	0.0	0.0	0.0	0.0	0.0	0.0	0.0	0.0	0.0	0.0	1.0	0.0	0.0	0.0	0.0
MUC1	up	4582	symbol	H. sapiens	4582	H. sapiens	mucin 1, cell surface associated	GO:0090240 positive regulation of histone H4 acetylation;GO:0010944 negative regulation of transcription by competitive promoter binding;GO:0090239 regulation of histone H4 acetylation		Disease related genes; Cancer-related genes:Candidate cancer biomarkers; Predicted secreted proteins; Predicted intracellular proteins; Human disease related genes:Urinary system diseases:Kidney diseases; CD markers; Human disease related genes:Congenital malformations:Congenital malformations of the urinary system	Plasma membrane (Supported)	TG4010	(M5880)NABA ECM AFFILIATED; (M5885)NABA MATRISOME ASSOCIATED; (M5889)NABA MATRISOME	(M5947)HALLMARK IL2 STAT5 SIGNALING; (M5906)HALLMARK ESTROGEN RESPONSE EARLY	0.0	0.0	1.0	0.0	0.0	0.0	0.0	0.0	0.0	0.0	0.0	0.0	0.0	0.0	1.0	0.0	0.0	0.0	0.0	0.0
None	up						None	None	None	None	None	None	None	None	nan	nan	nan	nan	nan	nan	nan	nan	nan	nan	nan	nan	nan	nan	nan	nan	nan	nan	nan	nan
C2orf27A	up	29798	symbol	H. sapiens	29798	H. sapiens	chromosome 2 open reading frame 27A								0.0	0.0	0.0	0.0	0.0	0.0	0.0	0.0	0.0	0.0	0.0	0.0	0.0	0.0	0.0	0.0	0.0	0.0	0.0	0.0
MYO5B	up	4645	symbol	H. sapiens	4645	H. sapiens	myosin VB	GO:0030050 vesicle transport along actin filament;GO:0099515 actin filament-based transport;GO:0003091 renal water homeostasis		Predicted intracellular proteins; Disease related genes; Human disease related genes:Digestive system diseases:Gastrointestinal diseases	Plasma membrane (Approved)				0.0	0.0	0.0	0.0	0.0	0.0	0.0	0.0	0.0	0.0	0.0	0.0	0.0	0.0	0.0	0.0	0.0	0.0	0.0	0.0
MRGPRX4	up	117196	symbol	H. sapiens	117196	H. sapiens	MAS related GPR family member X4	GO:0007186 G protein-coupled receptor signaling pathway;GO:0007165 signal transduction;GO:0023052 signaling		G-protein coupled receptors:GPCRs excl olfactory receptors					0.0	0.0	0.0	0.0	0.0	0.0	0.0	0.0	0.0	0.0	0.0	0.0	0.0	0.0	0.0	0.0	0.0	0.0	0.0	0.0
LCN12	up	286256	symbol	H. sapiens	286256	H. sapiens	lipocalin 12			Predicted secreted proteins; Predicted intracellular proteins					0.0	0.0	0.0	0.0	0.0	0.0	0.0	0.0	0.0	0.0	0.0	0.0	0.0	0.0	0.0	0.0	0.0	0.0	0.0	0.0
DEFT1P	up	170949	symbol	H. sapiens	170949	H. sapiens	defensin theta 1, pseudogene								0.0	0.0	0.0	0.0	0.0	0.0	0.0	0.0	0.0	0.0	0.0	0.0	0.0	0.0	0.0	0.0	0.0	0.0	0.0	0.0
RPS27A	up	6233	symbol	H. sapiens	6233	H. sapiens	ribosomal protein S27a	GO:0002181 cytoplasmic translation;GO:0006412 translation;GO:0043043 peptide biosynthetic process		Ribosomal proteins; Predicted intracellular proteins	Cytosol;Endoplasmic reticulum;Nucleoli (Supported)				0.0	0.0	1.0	0.0	1.0	0.0	1.0	0.0	0.0	0.0	0.0	1.0	0.0	1.0	1.0	0.0	0.0	0.0	0.0	0.0
None	up						None	None	None	None	None	None	None	None	nan	nan	nan	nan	nan	nan	nan	nan	nan	nan	nan	nan	nan	nan	nan	nan	nan	nan	nan	nan
DLL1	up	28514	symbol	H. sapiens	28514	H. sapiens	delta like canonical Notch ligand 1	GO:0021688 cerebellar molecular layer formation;GO:0045610 regulation of hemocyte differentiation;GO:0045611 negative regulation of hemocyte differentiation		Predicted intracellular proteins; Human disease related genes:Congenital malformations:Congenital malformations of the nervous system; Disease related genes	Plasma membrane (Approved)		(M70)PID PS1 PATHWAY; (M17)PID NOTCH PATHWAY	(M5903)HALLMARK NOTCH SIGNALING; (M5895)HALLMARK WNT BETA CATENIN SIGNALING	1.0	0.0	1.0	0.0	1.0	0.0	0.0	1.0	0.0	1.0	0.0	0.0	0.0	0.0	1.0	1.0	0.0	0.0	0.0	0.0
SUN1	up	23353	symbol	H. sapiens	23353	H. sapiens	Sad1 and UNC84 domain containing 1	GO:0021817 nucleokinesis involved in cell motility in cerebral cortex radial glia guided migration;GO:0043578 nuclear matrix organization;GO:0090292 nuclear matrix anchoring at nuclear membrane		Transporters:Transporter channels and pores; Predicted intracellular proteins	Nuclear membrane (Enhanced)				0.0	0.0	0.0	0.0	0.0	0.0	0.0	0.0	0.0	0.0	0.0	0.0	0.0	0.0	1.0	0.0	0.0	0.0	0.0	0.0
NAGA	up	4668	symbol	H. sapiens	4668	H. sapiens	alpha-N-acetylgalactosaminidase	GO:0016139 glycoside catabolic process;GO:0019377 glycolipid catabolic process;GO:0016137 glycoside metabolic process		Human disease related genes:Congenital disorders of metabolism:Lysosomal storage diseases; Disease related genes; ENZYME proteins:Hydrolases; Human disease related genes:Congenital disorders of metabolism:Congenital disorders of lipid/glycolipid metabolism; Cancer-related genes:Candidate cancer biomarkers; Predicted intracellular proteins; Enzymes; Potential drug targets		Glycerin			0.0	0.0	0.0	0.0	0.0	0.0	0.0	0.0	0.0	0.0	0.0	0.0	0.0	0.0	0.0	0.0	0.0	0.0	0.0	0.0
LITAF	up	9516	symbol	H. sapiens	9516	H. sapiens	lipopolysaccharide induced TNF factor	GO:0010935 regulation of macrophage cytokine production;GO:1901223 negative regulation of NIK/NF-kappaB signaling;GO:1901222 regulation of NIK/NF-kappaB signaling		Predicted intracellular proteins; Human disease related genes:Nervous system diseases:Neurodegenerative diseases; Disease related genes	Nucleoplasm (Supported); Additional: Golgi apparatus;Vesicles			(M5890)HALLMARK TNFA SIGNALING VIA NFKB	0.0	1.0	0.0	0.0	0.0	0.0	0.0	0.0	0.0	0.0	0.0	0.0	0.0	0.0	0.0	0.0	0.0	0.0	0.0	0.0
EMP1	up	2012	symbol	H. sapiens	2012	H. sapiens	epithelial membrane protein 1	GO:0032060 bleb assembly;GO:0008544 epidermis development;GO:0120031 plasma membrane bounded cell projection assembly		Predicted intracellular proteins	Vesicles (Approved)			(M5902)HALLMARK APOPTOSIS; (M5947)HALLMARK IL2 STAT5 SIGNALING; (M5953)HALLMARK KRAS SIGNALING UP	0.0	0.0	0.0	0.0	0.0	0.0	0.0	0.0	0.0	0.0	0.0	0.0	0.0	0.0	0.0	0.0	0.0	0.0	0.0	0.0
ACTR6	up	64431	symbol	H. sapiens	64431	H. sapiens	actin related protein 6	GO:0016479 negative regulation of transcription by RNA polymerase I;GO:0007000 nucleolus organization;GO:0045943 positive regulation of transcription by RNA polymerase I		Predicted intracellular proteins	Cytosol;Plasma membrane (Approved)				0.0	0.0	0.0	0.0	0.0	0.0	0.0	0.0	0.0	0.0	0.0	0.0	0.0	0.0	0.0	0.0	0.0	0.0	0.0	0.0
PFN2	up	5217	symbol	H. sapiens	5217	H. sapiens	profilin 2	GO:0098885 modification of postsynaptic actin cytoskeleton;GO:1900028 negative regulation of ruffle assembly;GO:0099010 modification of postsynaptic structure		Predicted intracellular proteins		Triglyme; Pentaglyme	(M16801)SIG REGULATION OF THE ACTIN CYTOSKELETON BY RHO GTPASES	(M5930)HALLMARK EPITHELIAL MESENCHYMAL TRANSITION	0.0	0.0	0.0	0.0	0.0	0.0	0.0	0.0	0.0	0.0	0.0	0.0	0.0	0.0	1.0	1.0	0.0	0.0	0.0	0.0
BNIP3	up	664	symbol	H. sapiens	664	H. sapiens	BCL2 interacting protein 3	GO:1990144 intrinsic apoptotic signaling pathway in response to hypoxia;GO:0071279 cellular response to cobalt ion;GO:1902109 negative regulation of mitochondrial membrane permeability involved in apoptotic process		Transporters:Transporter channels and pores; Cancer-related genes:Candidate cancer biomarkers; Predicted intracellular proteins			(M255)PID HIF1 TFPATHWAY; (M121)PID MTOR 4PATHWAY	(M5910)HALLMARK PROTEIN SECRETION	0.0	0.0	0.0	0.0	0.0	0.0	1.0	0.0	1.0	0.0	0.0	0.0	0.0	0.0	0.0	0.0	0.0	0.0	1.0	0.0
AOC3	up	8639	symbol	H. sapiens	8639	H. sapiens	amine oxidase copper containing 3	GO:1902283 negative regulation of primary amine oxidase activity;GO:0051354 negative regulation of oxidoreductase activity;GO:0046677 response to antibiotic		Cancer-related genes:Candidate cancer biomarkers; FDA approved drug targets:Small molecule drugs; Predicted secreted proteins; Predicted intracellular proteins; ENZYME proteins:Oxidoreductases; Enzymes	Cytosol (Approved); Additional: Golgi apparatus	Phenelzine; Hydralazine; 6-hydroxydopa quinone		(M5935)HALLMARK FATTY ACID METABOLISM	0.0	0.0	0.0	0.0	0.0	0.0	0.0	0.0	0.0	0.0	0.0	0.0	0.0	0.0	0.0	0.0	0.0	1.0	0.0	0.0
TUFT1	up	7286	symbol	H. sapiens	7286	H. sapiens	tuftelin 1	GO:0030282 bone mineralization;GO:0031214 biomineral tissue development;GO:0042476 odontogenesis		Predicted secreted proteins; Predicted intracellular proteins	Vesicles (Approved)				0.0	0.0	0.0	0.0	0.0	0.0	0.0	0.0	0.0	0.0	0.0	0.0	0.0	0.0	0.0	0.0	0.0	0.0	0.0	0.0
GSTO2	up	119391	symbol	H. sapiens	119391	H. sapiens	glutathione S-transferase omega 2	GO:0019852 L-ascorbic acid metabolic process;GO:1901334 lactone metabolic process;GO:0071243 cellular response to arsenic-containing substance		Enzymes; Predicted intracellular proteins; ENZYME proteins:Transferases; ENZYME proteins:Oxidoreductases		Glutathione			0.0	0.0	1.0	0.0	0.0	0.0	0.0	0.0	0.0	0.0	0.0	0.0	0.0	1.0	0.0	0.0	0.0	0.0	0.0	0.0
INSL5	up	10022	symbol	H. sapiens	10022	H. sapiens	insulin like 5	GO:2000253 positive regulation of feeding behavior;GO:0048520 positive regulation of behavior;GO:0060259 regulation of feeding behavior		Predicted secreted proteins			(M5883)NABA SECRETED FACTORS; (M5885)NABA MATRISOME ASSOCIATED; (M5889)NABA MATRISOME	(M5956)HALLMARK KRAS SIGNALING DN	0.0	0.0	0.0	0.0	0.0	0.0	0.0	0.0	0.0	0.0	0.0	0.0	0.0	0.0	0.0	0.0	0.0	0.0	0.0	0.0
TRABD2A	up	129293	gene_synonym	H. sapiens	129293	H. sapiens	TraB domain containing 2A	GO:1904806 regulation of protein oxidation;GO:1904808 positive regulation of protein oxidation;GO:0030178 negative regulation of Wnt signaling pathway		Predicted intracellular proteins					0.0	0.0	0.0	0.0	0.0	0.0	0.0	0.0	0.0	0.0	0.0	0.0	0.0	0.0	0.0	0.0	0.0	0.0	0.0	0.0
RAB33A	up	9363	symbol	H. sapiens	9363	H. sapiens	RAB33A, member RAS oncogene family	GO:0032482 Rab protein signal transduction;GO:0019882 antigen processing and presentation;GO:0007265 Ras protein signal transduction		Predicted intracellular proteins	Vesicles (Uncertain)				0.0	0.0	0.0	0.0	1.0	0.0	0.0	0.0	0.0	0.0	0.0	0.0	0.0	0.0	0.0	0.0	0.0	0.0	0.0	0.0
CWC27	up	10283	symbol	H. sapiens	10283	H. sapiens	CWC27 spliceosome associated cyclophilin	GO:0000413 protein peptidyl-prolyl isomerization;GO:0018208 peptidyl-proline modification;GO:0006457 protein folding		Predicted intracellular proteins; Disease related genes; Human disease related genes:Congenital malformations:Other congenital malformations	Nucleoplasm (Enhanced)				0.0	0.0	0.0	0.0	0.0	0.0	0.0	0.0	0.0	0.0	0.0	1.0	0.0	0.0	0.0	0.0	0.0	0.0	0.0	0.0
ARG1	up	383	symbol	H. sapiens	383	H. sapiens	arginase 1	GO:0070953 regulation of neutrophil mediated killing of fungus;GO:0070965 positive regulation of neutrophil mediated killing of fungus;GO:1905541 regulation of L-arginine import across plasma membrane		Disease related genes; ENZYME proteins:Hydrolases; Predicted intracellular proteins; Human disease related genes:Congenital disorders of metabolism:Congenital disorders of amino acid metabolism; Enzymes; Potential drug targets		Ornithine; 2(S)-Amino-6-Boronohexanoic Acid; nor-NOHA; Dinor-N(Omega)-Hydroxy-L-Arginine; S-{2-[Amino(Dihydroxy)-Lambda~4~-Sulfanyl]Ethyl}-D-Cysteine; N(5)-[(hydroxyamino)(imino)methyl]-L-ornithine; S-2-(Boronoethyl)-L-Cysteine; Urea; Descarboxy-nor-N(Omega)-Hydroxy-L-Arginine; S,S-(2-Hydroxyethyl)Thiocysteine; DEHYDRO-2(S)-AMINO-6-BORONOHEXANOIC ACID; S-propylamine-L-cysteine; Manganese	(M166)PID ATF2 PATHWAY; (M28)PID IL4 2PATHWAY	(M5934)HALLMARK XENOBIOTIC METABOLISM; (M5953)HALLMARK KRAS SIGNALING UP	1.0	1.0	0.0	1.0	1.0	1.0	0.0	0.0	1.0	0.0	0.0	0.0	0.0	1.0	0.0	0.0	0.0	1.0	0.0	0.0
PSG5	up	5673	symbol	H. sapiens	5673	H. sapiens	pregnancy specific beta-1-glycoprotein 5	GO:0007157 heterophilic cell-cell adhesion via plasma membrane cell adhesion molecules;GO:0007565 female pregnancy;GO:0044703 multi-organism reproductive process		Predicted secreted proteins		Alitretinoin			0.0	0.0	0.0	0.0	0.0	0.0	0.0	0.0	0.0	0.0	0.0	0.0	0.0	0.0	0.0	0.0	0.0	0.0	0.0	0.0
CYP2E1	up	1571	symbol	H. sapiens	1571	H. sapiens	cytochrome P450 family 2 subfamily E member 1	GO:0018885 carbon tetrachloride metabolic process;GO:0042197 halogenated hydrocarbon metabolic process;GO:0018910 benzene metabolic process		Enzymes; Cancer-related genes:Candidate cancer biomarkers; Predicted intracellular proteins; ENZYME proteins:Oxidoreductases	Endoplasmic reticulum;Mitochondria (Approved)	Diacerein		(M5934)HALLMARK XENOBIOTIC METABOLISM	0.0	0.0	0.0	0.0	0.0	0.0	0.0	0.0	0.0	0.0	1.0	0.0	0.0	0.0	0.0	0.0	0.0	0.0	0.0	0.0
MTERF2	up	80298	gene_synonym	H. sapiens	80298	H. sapiens	mitochondrial transcription termination factor 2	GO:0006393 termination of mitochondrial transcription;GO:0006390 mitochondrial transcription;GO:0006353 DNA-templated transcription termination		Predicted intracellular proteins					0.0	0.0	0.0	0.0	0.0	0.0	0.0	0.0	0.0	0.0	0.0	0.0	0.0	1.0	0.0	0.0	0.0	0.0	0.0	0.0
GALNT7	up	51809	symbol	H. sapiens	51809	H. sapiens	polypeptide N-acetylgalactosaminyltransferase 7	GO:0016266 O-glycan processing;GO:0006493 protein O-linked glycosylation;GO:0006486 protein glycosylation		Enzymes; Predicted intracellular proteins; ENZYME proteins:Transferases	Golgi apparatus (Approved); Additional: Nucleoplasm				0.0	0.0	0.0	0.0	0.0	0.0	0.0	0.0	0.0	0.0	0.0	0.0	0.0	1.0	0.0	0.0	0.0	0.0	0.0	0.0
COQ3	up	51805	symbol	H. sapiens	51805	H. sapiens	coenzyme Q3, methyltransferase	GO:0010795 regulation of ubiquinone biosynthetic process;GO:0006744 ubiquinone biosynthetic process;GO:1901663 quinone biosynthetic process		Enzymes; Predicted intracellular proteins; ENZYME proteins:Transferases	Nucleoplasm (Approved); Additional: Mitochondria			(M5905)HALLMARK ADIPOGENESIS	0.0	0.0	0.0	0.0	0.0	0.0	0.0	0.0	0.0	0.0	0.0	0.0	0.0	0.0	0.0	0.0	0.0	0.0	0.0	0.0
RBM12B	up	389677	symbol	H. sapiens	389677	H. sapiens	RNA binding motif protein 12B	GO:0043484 regulation of RNA splicing;GO:0051252 regulation of RNA metabolic process;GO:0019219 regulation of nucleobase-containing compound metabolic process		Predicted intracellular proteins	Nucleoplasm (Approved)				0.0	0.0	0.0	0.0	0.0	0.0	0.0	0.0	0.0	0.0	0.0	0.0	0.0	0.0	0.0	0.0	0.0	0.0	0.0	0.0
None	up						None	None	None	None	None	None	None	None	nan	nan	nan	nan	nan	nan	nan	nan	nan	nan	nan	nan	nan	nan	nan	nan	nan	nan	nan	nan
MAGOH2P	up	100506898	Gene_ID	H. sapiens	100506898	H. sapiens	mago homolog 2, pseudogene								0.0	0.0	0.0	0.0	0.0	0.0	0.0	0.0	0.0	0.0	0.0	0.0	0.0	0.0	0.0	0.0	0.0	0.0	0.0	0.0
AVPR2	up	554	symbol	H. sapiens	554	H. sapiens	arginine vasopressin receptor 2	GO:0003092 renal water retention;GO:0035814 negative regulation of renal sodium excretion;GO:0035811 negative regulation of urine volume		Disease related genes; Transporters; G-protein coupled receptors:GPCRs excl olfactory receptors; Human disease related genes:Endocrine and metabolic diseases:Hypothalamus and pituitary gland diseases; FDA approved drug targets:Small molecule drugs; Human disease related genes:Urinary system diseases:Kidney diseases		Desmopressin; Vasopressin; Demeclocycline; Conivaptan; Terlipressin; M0002; OPC-51803; Tolvaptan; Atosiban; Lypressin	(M67)PID ARF6 TRAFFICKING PATHWAY		0.0	0.0	0.0	0.0	0.0	0.0	0.0	0.0	0.0	0.0	0.0	0.0	0.0	0.0	1.0	0.0	0.0	0.0	0.0	0.0
CGAS	up	115004	gene_synonym	H. sapiens	115004	H. sapiens	cyclic GMP-AMP synthase	GO:0038001 paracrine signaling;GO:0071360 cellular response to exogenous dsRNA;GO:2000774 positive regulation of cellular senescence		Enzymes; Predicted intracellular proteins; ENZYME proteins:Transferases	Nucleoplasm (Supported); Additional: Cytosol;Nuclear bodies				1.0	1.0	0.0	1.0	0.0	0.0	0.0	0.0	1.0	0.0	0.0	0.0	1.0	0.0	0.0	0.0	0.0	0.0	0.0	0.0
SLC35G5	up	83650	symbol	H. sapiens	83650	H. sapiens	solute carrier family 35 member G5			Transporters:Electrochemical Potential-driven transporters					0.0	0.0	0.0	0.0	0.0	0.0	0.0	0.0	0.0	0.0	0.0	0.0	0.0	0.0	0.0	0.0	0.0	0.0	0.0	0.0
NXT1	up	29107	symbol	H. sapiens	29107	H. sapiens	nuclear transport factor 2 like export factor 1	GO:0006611 protein export from nucleus;GO:0006406 mRNA export from nucleus;GO:0006405 RNA export from nucleus		Predicted intracellular proteins	Nucleoplasm (Supported); Additional: Cytosol		(M1529)SA G1 AND S PHASES	(M5906)HALLMARK ESTROGEN RESPONSE EARLY; (M5907)HALLMARK ESTROGEN RESPONSE LATE	0.0	0.0	0.0	0.0	0.0	0.0	0.0	0.0	0.0	0.0	0.0	1.0	0.0	0.0	1.0	0.0	0.0	0.0	0.0	0.0
CFAP45	up	25790	gene_synonym	H. sapiens	25790	H. sapiens	cilia and flagella associated protein 45	GO:0061966 establishment of left/right asymmetry;GO:0060296 regulation of cilium beat frequency involved in ciliary motility;GO:0060287 epithelial cilium movement involved in determination of left/right asymmetry		Predicted intracellular proteins	Nucleoplasm (Enhanced)				0.0	0.0	0.0	0.0	0.0	0.0	0.0	0.0	0.0	0.0	0.0	0.0	0.0	0.0	0.0	0.0	0.0	0.0	0.0	0.0
P2RY13	up	53829	symbol	H. sapiens	53829	H. sapiens	purinergic receptor P2Y13	GO:0035589 G protein-coupled purinergic nucleotide receptor signaling pathway;GO:0007194 negative regulation of adenylate cyclase activity;GO:0031280 negative regulation of cyclase activity		G-protein coupled receptors:GPCRs excl olfactory receptors; G-protein coupled receptors:Adenosine and adenine nucleotide receptors					0.0	0.0	0.0	0.0	0.0	0.0	0.0	0.0	0.0	0.0	0.0	0.0	0.0	0.0	0.0	0.0	0.0	0.0	0.0	0.0
RXRG	up	6258	symbol	H. sapiens	6258	H. sapiens	retinoid X receptor gamma	GO:0048384 retinoic acid receptor signaling pathway;GO:0031641 regulation of myelination;GO:0007422 peripheral nervous system development		Nuclear receptors; Transcription factors:Zinc-coordinating DNA-binding domains; Cancer-related genes:Candidate cancer biomarkers; FDA approved drug targets:Small molecule drugs; Predicted intracellular proteins	Nuclear bodies;Nucleoplasm (Approved)	Adapalene; Bexarotene; Rosiglitazone; Acitretin; Alitretinoin; Tretinoin; Etretinate; Bezafibrate; Phthalic Acid; Doconexent	(M162)PID RXR VDR PATHWAY; (M207)PID RETINOIC ACID PATHWAY; (M239)PID A6B1 A6B4 INTEGRIN PATHWAY	(M5949)HALLMARK PEROXISOME; (M5948)HALLMARK BILE ACID METABOLISM	0.0	0.0	1.0	0.0	0.0	0.0	0.0	0.0	0.0	1.0	0.0	0.0	0.0	0.0	0.0	0.0	0.0	0.0	0.0	0.0
MOXD1	up	26002	symbol	H. sapiens	26002	H. sapiens	monooxygenase DBH like 1	GO:0006589 octopamine biosynthetic process;GO:0046333 octopamine metabolic process;GO:0042439 ethanolamine-containing compound metabolic process		Predicted intracellular proteins	Cytosol (Approved)				0.0	0.0	0.0	0.0	0.0	0.0	0.0	0.0	0.0	0.0	0.0	0.0	0.0	0.0	0.0	0.0	0.0	0.0	0.0	0.0
RAMAC	up	83640	gene_synonym	H. sapiens	83640	H. sapiens	RNA guanine-7 methyltransferase activating subunit	GO:0036031 recruitment of mRNA capping enzyme to RNA polymerase II holoenzyme complex;GO:0106005 RNA 5'-cap (guanine-N7)-methylation;GO:0036265 RNA (guanine-N7)-methylation		Predicted intracellular proteins	Nucleoplasm (Supported)				0.0	0.0	0.0	0.0	0.0	0.0	0.0	0.0	0.0	0.0	0.0	1.0	0.0	0.0	0.0	0.0	0.0	0.0	0.0	0.0
ERICH2	up	285141	Gene_ID	H. sapiens	285141	H. sapiens	glutamate rich 2			Predicted intracellular proteins	Nucleoli fibrillar center (Approved); Additional: Vesicles				0.0	0.0	0.0	0.0	0.0	0.0	0.0	0.0	0.0	0.0	0.0	0.0	0.0	0.0	0.0	0.0	0.0	0.0	0.0	0.0
TCP11	up	6954	symbol	H. sapiens	6954	H. sapiens	t-complex 11	GO:1902490 regulation of sperm capacitation;GO:0010737 protein kinase A signaling;GO:1903429 regulation of cell maturation		Predicted intracellular proteins				(M5951)HALLMARK SPERMATOGENESIS	0.0	0.0	0.0	0.0	0.0	0.0	0.0	0.0	0.0	0.0	0.0	0.0	0.0	0.0	0.0	0.0	0.0	0.0	0.0	0.0
IKZF2	up	22807	symbol	H. sapiens	22807	H. sapiens	IKAROS family zinc finger 2	GO:0006357 regulation of transcription by RNA polymerase II;GO:0006355 regulation of DNA-templated transcription;GO:1903506 regulation of nucleic acid-templated transcription		Transcription factors:Zinc-coordinating DNA-binding domains; Predicted intracellular proteins	Nuclear bodies;Nucleoplasm (Approved); Additional: Cytosol			(M5947)HALLMARK IL2 STAT5 SIGNALING	0.0	0.0	0.0	0.0	0.0	0.0	0.0	0.0	0.0	0.0	0.0	0.0	0.0	0.0	0.0	0.0	0.0	0.0	0.0	0.0
SERPINH1	up	871	symbol	H. sapiens	871	H. sapiens	serpin family H member 1	GO:0003433 chondrocyte development involved in endochondral bone morphogenesis;GO:0032964 collagen biosynthetic process;GO:0003413 chondrocyte differentiation involved in endochondral bone morphogenesis		Human disease related genes:Congenital malformations:Congenital malformations of the musculoskeletal system; Predicted intracellular proteins; Disease related genes	Endoplasmic reticulum (Supported)		(M3468)NABA ECM REGULATORS; (M5885)NABA MATRISOME ASSOCIATED; (M5889)NABA MATRISOME	(M5924)HALLMARK MTORC1 SIGNALING; (M5930)HALLMARK EPITHELIAL MESENCHYMAL TRANSITION	0.0	0.0	0.0	0.0	0.0	0.0	0.0	0.0	0.0	0.0	0.0	0.0	0.0	0.0	0.0	0.0	0.0	0.0	0.0	0.0
PLK2	up	10769	symbol	H. sapiens	10769	H. sapiens	polo like kinase 2	GO:0071866 negative regulation of apoptotic process in bone marrow cell;GO:0071865 regulation of apoptotic process in bone marrow cell;GO:0032486 Rap protein signal transduction	yes	Kinases; Enzymes; Predicted intracellular proteins; ENZYME proteins:Transferases	Cytosol;Mitochondria;Nucleoplasm (Approved)	Fostamatinib		(M5890)HALLMARK TNFA SIGNALING VIA NFKB; (M5939)HALLMARK P53 PATHWAY	0.0	0.0	0.0	1.0	0.0	0.0	0.0	0.0	0.0	0.0	0.0	0.0	0.0	0.0	0.0	0.0	0.0	0.0	0.0	0.0
PLEK2	up	26499	symbol	H. sapiens	26499	H. sapiens	pleckstrin 2	GO:0031532 actin cytoskeleton reorganization;GO:0120034 positive regulation of plasma membrane bounded cell projection assembly;GO:0120032 regulation of plasma membrane bounded cell projection assembly		Predicted intracellular proteins	Vesicles (Uncertain); Additional: Cytosol			(M5953)HALLMARK KRAS SIGNALING UP	0.0	0.0	0.0	0.0	0.0	0.0	0.0	0.0	0.0	0.0	0.0	0.0	0.0	0.0	0.0	0.0	0.0	0.0	0.0	0.0
HERPUD1	up	9709	symbol	H. sapiens	9709	H. sapiens	homocysteine inducible ER protein with ubiquitin like domain 1	GO:1903071 positive regulation of ER-associated ubiquitin-dependent protein catabolic process;GO:1903069 regulation of ER-associated ubiquitin-dependent protein catabolic process;GO:1904294 positive regulation of ERAD pathway		Cancer-related genes; Predicted intracellular proteins	Cytosol;Plasma membrane (Uncertain)			(M5922)HALLMARK UNFOLDED PROTEIN RESPONSE	0.0	0.0	0.0	0.0	0.0	0.0	1.0	0.0	0.0	0.0	0.0	0.0	0.0	0.0	1.0	0.0	1.0	0.0	0.0	0.0
SRXN1	up	140809	symbol	H. sapiens	140809	H. sapiens	sulfiredoxin 1	GO:0098869 cellular oxidant detoxification;GO:1990748 cellular detoxification;GO:0097237 cellular response to toxic substance		Enzymes; Predicted intracellular proteins; ENZYME proteins:Oxidoreductases				(M5938)HALLMARK REACTIVE OXYGEN SPECIES PATHWAY	0.0	0.0	0.0	0.0	0.0	0.0	0.0	0.0	0.0	0.0	0.0	0.0	0.0	0.0	1.0	0.0	0.0	0.0	0.0	0.0
RAI1	up	10743	symbol	H. sapiens	10743	H. sapiens	retinoic acid induced 1	GO:0040015 negative regulation of multicellular organism growth;GO:0040014 regulation of multicellular organism growth;GO:0032922 circadian regulation of gene expression		Predicted intracellular proteins; Human disease related genes:Other congenital disorders:Chromosomal abnormalities; Disease related genes	Nucleoplasm (Enhanced)				0.0	0.0	0.0	0.0	0.0	0.0	0.0	0.0	0.0	0.0	0.0	0.0	0.0	0.0	1.0	0.0	0.0	0.0	0.0	0.0
RPS10P7	up	376693	symbol	H. sapiens	376693	H. sapiens	ribosomal protein S10 pseudogene 7								0.0	0.0	0.0	0.0	0.0	0.0	0.0	0.0	0.0	0.0	0.0	0.0	0.0	0.0	0.0	0.0	0.0	0.0	0.0	0.0
ZNF571	up	51276	symbol	H. sapiens	51276	H. sapiens	zinc finger protein 571			Transcription factors:Zinc-coordinating DNA-binding domains; Predicted intracellular proteins	Nucleoli;Nucleoplasm (Approved); Additional: Plasma membrane				0.0	0.0	0.0	0.0	0.0	0.0	0.0	0.0	0.0	0.0	0.0	0.0	1.0	0.0	0.0	0.0	0.0	0.0	0.0	0.0
MMP21	up	118856	symbol	H. sapiens	118856	H. sapiens	matrix metallopeptidase 21	GO:0030574 collagen catabolic process;GO:0060976 coronary vasculature development;GO:0032963 collagen metabolic process		Disease related genes; Predicted secreted proteins; Predicted intracellular proteins; Human disease related genes:Congenital malformations:Other congenital malformations; Enzymes; Peptidases:Metallopeptidases; Potential drug targets		Marimastat	(M3468)NABA ECM REGULATORS; (M5885)NABA MATRISOME ASSOCIATED; (M5889)NABA MATRISOME		0.0	0.0	0.0	0.0	0.0	0.0	0.0	1.0	0.0	0.0	0.0	0.0	0.0	0.0	0.0	0.0	0.0	0.0	0.0	0.0
FABP1	up	2168	symbol	H. sapiens	2168	H. sapiens	fatty acid binding protein 1	GO:0032000 positive regulation of fatty acid beta-oxidation;GO:0046321 positive regulation of fatty acid oxidation;GO:0031998 regulation of fatty acid beta-oxidation		Cancer-related genes:Candidate cancer biomarkers; Predicted intracellular proteins	Cytosol;Nucleoplasm (Approved)			(M5935)HALLMARK FATTY ACID METABOLISM; (M5934)HALLMARK XENOBIOTIC METABOLISM	0.0	0.0	0.0	0.0	0.0	0.0	0.0	0.0	0.0	0.0	1.0	0.0	0.0	0.0	1.0	0.0	0.0	0.0	0.0	0.0
CREG1	up	8804	symbol	H. sapiens	8804	H. sapiens	cellular repressor of E1A stimulated genes 1	GO:0045892 negative regulation of DNA-templated transcription;GO:1903507 negative regulation of nucleic acid-templated transcription;GO:1902679 negative regulation of RNA biosynthetic process		Predicted secreted proteins	Microtubules (Approved); Additional: Vesicles			(M5941)HALLMARK UV RESPONSE UP	0.0	0.0	0.0	0.0	0.0	1.0	0.0	0.0	0.0	0.0	0.0	0.0	0.0	0.0	0.0	0.0	0.0	0.0	0.0	0.0
None	up						None	None	None	None	None	None	None	None	nan	nan	nan	nan	nan	nan	nan	nan	nan	nan	nan	nan	nan	nan	nan	nan	nan	nan	nan	nan
WNT7A	up	7476	symbol	H. sapiens	7476	H. sapiens	Wnt family member 7A	GO:0045167 asymmetric protein localization involved in cell fate determination;GO:1905384 regulation of protein localization to presynapse;GO:1905386 positive regulation of protein localization to presynapse		Human disease related genes:Congenital malformations:Congenital malformations of the musculoskeletal system; Predicted intracellular proteins; Predicted secreted proteins; Disease related genes			(M77)PID WNT SIGNALING PATHWAY; (M5493)WNT SIGNALING; (M5883)NABA SECRETED FACTORS	(M5953)HALLMARK KRAS SIGNALING UP	0.0	0.0	1.0	0.0	0.0	0.0	0.0	1.0	0.0	0.0	0.0	0.0	0.0	0.0	1.0	1.0	0.0	0.0	0.0	0.0
TRPM1	up	4308	symbol	H. sapiens	4308	H. sapiens	transient receptor potential cation channel subfamily M member 1	GO:0007216 G protein-coupled glutamate receptor signaling pathway;GO:0098703 calcium ion import across plasma membrane;GO:0007215 glutamate receptor signaling pathway		Transporters:Transporter channels and pores; Human disease related genes:Nervous system diseases:Eye disease; Disease related genes; Human disease related genes:Other congenital disorders:Chromosomal abnormalities; Predicted intracellular proteins; Voltage-gated ion channels:Transient Receptor Potential Channels; Potential drug targets	Centriolar satellite (Uncertain); Additional: Golgi apparatus;Plasma membrane				0.0	0.0	0.0	0.0	0.0	0.0	0.0	0.0	0.0	0.0	0.0	0.0	0.0	0.0	0.0	0.0	0.0	0.0	0.0	0.0
EPHX1	up	2052	symbol	H. sapiens	2052	H. sapiens	epoxide hydrolase 1	GO:0097176 epoxide metabolic process;GO:0018904 ether metabolic process;GO:0019369 arachidonic acid metabolic process		Disease related genes; ENZYME proteins:Hydrolases; Human disease related genes:Congenital disorders of metabolism:Congenital disorders of ion transport and metabolism; Cancer-related genes:Candidate cancer biomarkers; Predicted intracellular proteins; Enzymes; Peptidases:Serine-type peptidases; Potential drug targets				(M5935)HALLMARK FATTY ACID METABOLISM; (M5941)HALLMARK UV RESPONSE UP; (M5934)HALLMARK XENOBIOTIC METABOLISM	0.0	0.0	0.0	0.0	0.0	0.0	0.0	0.0	0.0	0.0	1.0	0.0	0.0	0.0	0.0	0.0	0.0	0.0	0.0	0.0
MTRF1L	up	54516	symbol	H. sapiens	54516	H. sapiens	mitochondrial translation release factor 1 like	GO:0070126 mitochondrial translational termination;GO:0006415 translational termination;GO:0032543 mitochondrial translation		Predicted intracellular proteins					0.0	0.0	0.0	0.0	0.0	0.0	0.0	0.0	0.0	0.0	0.0	0.0	0.0	1.0	0.0	0.0	0.0	0.0	0.0	0.0
PRXL2A	up	84293	gene_synonym	H. sapiens	84293	H. sapiens	peroxiredoxin like 2A	GO:0045670 regulation of osteoclast differentiation;GO:0098869 cellular oxidant detoxification;GO:1990748 cellular detoxification		Predicted secreted proteins; Predicted intracellular proteins					1.0	0.0	0.0	0.0	0.0	0.0	0.0	0.0	0.0	0.0	0.0	0.0	0.0	0.0	0.0	0.0	0.0	0.0	0.0	0.0
SLC45A4	up	57210	symbol	H. sapiens	57210	H. sapiens	solute carrier family 45 member 4	GO:0015766 disaccharide transport;GO:0015770 sucrose transport;GO:0015772 oligosaccharide transport		Transporters:Electrochemical Potential-driven transporters	Plasma membrane (Approved)				0.0	0.0	0.0	0.0	0.0	0.0	0.0	0.0	0.0	0.0	0.0	0.0	0.0	0.0	0.0	0.0	0.0	0.0	0.0	0.0
KCNK13	up	56659	symbol	H. sapiens	56659	H. sapiens	potassium two pore domain channel subfamily K member 13	GO:0030322 stabilization of membrane potential;GO:0071805 potassium ion transmembrane transport;GO:0006813 potassium ion transport		Voltage-gated ion channels:Two-P Potassium Channels	Cell Junctions;Nuclear speckles (Approved)				0.0	0.0	0.0	0.0	0.0	0.0	0.0	0.0	0.0	0.0	0.0	0.0	0.0	0.0	0.0	0.0	0.0	0.0	0.0	0.0
PRKACG	up	5568	symbol	H. sapiens	5568	H. sapiens	protein kinase cAMP-activated catalytic subunit gamma	GO:0034380 high-density lipoprotein particle assembly;GO:0010737 protein kinase A signaling;GO:0003091 renal water homeostasis	yes	Disease related genes; ENZYME proteins:Transferases; Human disease related genes:Cardiovascular diseases:Hematologic diseases; RAS pathway related proteins; Predicted intracellular proteins; Kinases:AGC Ser/Thr protein kinases; Enzymes; Potential drug targets	Cytosol (Approved); Additional: Cytokinetic bridge		(M182)PID IL3 PATHWAY; (M22)PID GMCSF PATHWAY; (M115)PID REG GR PATHWAY		0.0	0.0	1.0	0.0	0.0	0.0	1.0	0.0	0.0	0.0	1.0	0.0	0.0	0.0	1.0	0.0	0.0	0.0	0.0	0.0
MGAT4A	up	11320	symbol	H. sapiens	11320	H. sapiens	alpha-1,3-mannosyl-glycoprotein 4-beta-N-acetylglucosaminyltransferase A	GO:0046487 glyoxylate metabolic process;GO:0006491 N-glycan processing;GO:0019082 viral protein processing		Enzymes; Predicted secreted proteins; Predicted intracellular proteins; ENZYME proteins:Transferases	Golgi apparatus (Approved)				0.0	0.0	0.0	0.0	0.0	0.0	0.0	0.0	0.0	0.0	1.0	0.0	0.0	1.0	0.0	0.0	0.0	0.0	0.0	0.0
NR1H4	up	9971	symbol	H. sapiens	9971	H. sapiens	nuclear receptor subfamily 1 group H member 4	GO:0001079 nitrogen catabolite regulation of transcription from RNA polymerase II promoter;GO:0001080 nitrogen catabolite activation of transcription from RNA polymerase II promoter;GO:0090293 nitrogen catabolite regulation of transcription		Human disease related genes:Digestive system diseases:Liver diseases; Disease related genes; Transporters; Nuclear receptors; Transcription factors:Zinc-coordinating DNA-binding domains; FDA approved drug targets:Small molecule drugs; Predicted intracellular proteins	Nucleoplasm (Approved)	alpha-Linolenic acid; Ursodeoxycholic acid; Farnesol; Fexaramine; Cholic Acid; Deoxycholic acid; Taurocholic acid; Arachidonic Acid; Obeticholic acid; Chenodeoxycholic acid; (8alpha,10alpha,13alpha,17beta)-17-[(4-hydroxyphenyl)carbonyl]androsta-3,5-diene-3-carboxylic acid; Myrrh	(M162)PID RXR VDR PATHWAY	(M5948)HALLMARK BILE ACID METABOLISM; (M5953)HALLMARK KRAS SIGNALING UP	0.0	0.0	0.0	1.0	0.0	0.0	0.0	0.0	1.0	0.0	1.0	0.0	0.0	0.0	0.0	0.0	0.0	1.0	0.0	0.0
XKR8	up	55113	symbol	H. sapiens	55113	H. sapiens	XK related 8	GO:0002513 tolerance induction to self antigen;GO:0097350 neutrophil clearance;GO:0070782 phosphatidylserine exposure on apoptotic cell surface		Transporters:Electrochemical Potential-driven transporters	Golgi apparatus (Approved)				0.0	0.0	0.0	0.0	0.0	0.0	0.0	0.0	0.0	0.0	0.0	0.0	0.0	0.0	0.0	0.0	0.0	0.0	0.0	0.0
MAP1B	up	4131	symbol	H. sapiens	4131	H. sapiens	microtubule associated protein 1B	GO:0051913 regulation of synaptic plasticity by chemical substance;GO:0051914 positive regulation of synaptic plasticity by chemical substance;GO:0051915 induction of synaptic plasticity by chemical substance		Predicted intracellular proteins	Cytosol (Enhanced)		(M69)PID REELIN PATHWAY; (M163)PID LIS1 PATHWAY; (M108)PID NETRIN PATHWAY	(M5942)HALLMARK UV RESPONSE DN	0.0	0.0	0.0	0.0	0.0	0.0	0.0	0.0	1.0	0.0	0.0	0.0	0.0	0.0	0.0	0.0	0.0	0.0	0.0	0.0
GGNBP2	up	79893	symbol	H. sapiens	79893	H. sapiens	gametogenetin binding protein 2	GO:0033140 negative regulation of peptidyl-serine phosphorylation of STAT protein;GO:0042532 negative regulation of tyrosine phosphorylation of STAT protein;GO:0060716 labyrinthine layer blood vessel development		Predicted intracellular proteins	Endoplasmic reticulum (Approved)				0.0	0.0	0.0	0.0	0.0	0.0	0.0	0.0	0.0	0.0	0.0	0.0	0.0	0.0	0.0	0.0	0.0	0.0	0.0	0.0
ARC	up	23237	symbol	H. sapiens	23237	H. sapiens	activity regulated cytoskeleton associated protein	GO:0110077 vesicle-mediated intercellular transport;GO:2000969 positive regulation of AMPA receptor activity;GO:0010496 intercellular transport		Predicted intracellular proteins	Microtubules;Vesicles (Approved)				0.0	0.0	0.0	0.0	0.0	0.0	0.0	0.0	0.0	0.0	0.0	0.0	0.0	0.0	0.0	1.0	0.0	0.0	0.0	0.0
ACTG2	up	72	symbol	H. sapiens	72	H. sapiens	actin gamma 2, smooth muscle	GO:0090131 mesenchyme migration;GO:0072132 mesenchyme morphogenesis;GO:0090130 tissue migration		Predicted intracellular proteins; Human disease related genes:Congenital malformations:Congenital malformations of the digestive system; Disease related genes			(M16801)SIG REGULATION OF THE ACTIN CYTOSKELETON BY RHO GTPASES	(M5915)HALLMARK APICAL JUNCTION	0.0	0.0	0.0	0.0	0.0	0.0	0.0	0.0	0.0	0.0	0.0	0.0	0.0	0.0	0.0	0.0	0.0	0.0	0.0	0.0
PLLP	up	51090	symbol	H. sapiens	51090	H. sapiens	plasmolipin	GO:0042552 myelination;GO:0007272 ensheathment of neurons;GO:0008366 axon ensheathment							0.0	0.0	0.0	0.0	0.0	0.0	0.0	0.0	0.0	0.0	0.0	0.0	0.0	0.0	0.0	0.0	0.0	0.0	0.0	0.0
ZNF93	up	81931	symbol	H. sapiens	81931	H. sapiens	zinc finger protein 93	GO:0070894 regulation of transposon integration;GO:0070895 negative regulation of transposon integration;GO:0010528 regulation of transposition		Transcription factors:Zinc-coordinating DNA-binding domains; Predicted intracellular proteins					0.0	0.0	0.0	0.0	0.0	0.0	0.0	0.0	0.0	0.0	0.0	0.0	1.0	0.0	0.0	0.0	0.0	0.0	0.0	0.0
MLANA	up	2315	symbol	H. sapiens	2315	H. sapiens	melan-A								0.0	0.0	0.0	0.0	0.0	0.0	0.0	0.0	0.0	0.0	0.0	0.0	0.0	0.0	0.0	0.0	0.0	0.0	0.0	0.0
ZNF654	up	55279	symbol	H. sapiens	55279	H. sapiens	zinc finger protein 654			Predicted intracellular proteins	Microtubules (Approved); Additional: Cytokinetic bridge;Mitotic spindle;Nucleoplasm				0.0	0.0	0.0	0.0	0.0	0.0	0.0	0.0	0.0	0.0	0.0	0.0	0.0	0.0	0.0	0.0	0.0	0.0	0.0	0.0
NIFK	up	84365	gene_synonym	H. sapiens	84365	H. sapiens	nucleolar protein interacting with the FHA domain of MKI67	GO:0000463 maturation of LSU-rRNA from tricistronic rRNA transcript (SSU-rRNA, 5.8S rRNA, LSU-rRNA);GO:0000470 maturation of LSU-rRNA;GO:0009303 rRNA transcription		Predicted intracellular proteins	Nucleoli;Nucleoli rim (Enhanced); Additional: Mitotic chromosome				0.0	0.0	0.0	0.0	0.0	0.0	0.0	0.0	0.0	0.0	0.0	0.0	0.0	0.0	0.0	0.0	0.0	0.0	0.0	0.0
TCEA3	up	6920	symbol	H. sapiens	6920	H. sapiens	transcription elongation factor A3	GO:0006368 transcription elongation by RNA polymerase II;GO:0006354 DNA-templated transcription elongation;GO:0006366 transcription by RNA polymerase II		Predicted intracellular proteins	Nucleoplasm (Approved); Additional: Vesicles				0.0	0.0	0.0	0.0	0.0	0.0	0.0	0.0	0.0	0.0	0.0	0.0	0.0	0.0	0.0	0.0	0.0	0.0	0.0	0.0
SPATA3-AS1	up	348761	Gene_ID	H. sapiens	348761	H. sapiens	SPATA3 antisense RNA 1 (head to head)								0.0	0.0	0.0	0.0	0.0	0.0	0.0	0.0	0.0	0.0	0.0	0.0	0.0	0.0	0.0	0.0	0.0	0.0	0.0	0.0
PLAC8	up	51316	symbol	H. sapiens	51316	H. sapiens	placenta associated 8	GO:0040015 negative regulation of multicellular organism growth;GO:0050873 brown fat cell differentiation;GO:0009409 response to cold		Predicted intracellular proteins	Cytosol (Approved)			(M5891)HALLMARK HYPOXIA	0.0	0.0	0.0	0.0	0.0	1.0	0.0	0.0	0.0	0.0	0.0	0.0	0.0	0.0	0.0	0.0	0.0	0.0	0.0	0.0
CD69	up	969	symbol	H. sapiens	969	H. sapiens	CD69 molecule	GO:0071466 cellular response to xenobiotic stimulus;GO:0009410 response to xenobiotic stimulus;GO:0070887 cellular response to chemical stimulus		CD markers				(M5902)HALLMARK APOPTOSIS; (M5890)HALLMARK TNFA SIGNALING VIA NFKB; (M5913)HALLMARK INTERFERON GAMMA RESPONSE	0.0	0.0	0.0	0.0	0.0	0.0	0.0	0.0	0.0	0.0	0.0	0.0	0.0	0.0	0.0	0.0	0.0	0.0	0.0	0.0
SMIM3	up	85027	gene_synonym	H. sapiens	85027	H. sapiens	small integral membrane protein 3				Vesicles (Approved)				0.0	0.0	0.0	0.0	0.0	0.0	0.0	0.0	0.0	0.0	0.0	0.0	0.0	0.0	0.0	0.0	0.0	0.0	0.0	0.0
IPO5P1	up	100132815	Gene_ID	H. sapiens	100132815	H. sapiens	importin 5 pseudogene 1								0.0	0.0	0.0	0.0	0.0	0.0	0.0	0.0	0.0	0.0	0.0	0.0	0.0	0.0	0.0	0.0	0.0	0.0	0.0	0.0
TTC9	up	23508	symbol	H. sapiens	23508	H. sapiens	tetratricopeptide repeat domain 9	GO:0060348 bone development;GO:0001501 skeletal system development;GO:0048513 animal organ development		Predicted intracellular proteins	Nuclear bodies (Approved)				0.0	0.0	0.0	0.0	0.0	0.0	0.0	0.0	0.0	0.0	0.0	0.0	0.0	0.0	0.0	0.0	0.0	0.0	0.0	0.0
SPINT2	up	10653	symbol	H. sapiens	10653	H. sapiens	serine peptidase inhibitor, Kunitz type 2	GO:0060671 epithelial cell differentiation involved in embryonic placenta development;GO:0060672 epithelial cell morphogenesis involved in placental branching;GO:0060670 branching involved in labyrinthine layer morphogenesis		Predicted intracellular proteins; Cancer-related genes:Candidate cancer biomarkers; Disease related genes; Human disease related genes:Digestive system diseases:Gastrointestinal diseases	Cytosol;Intermediate filaments;Plasma membrane (Uncertain)			(M5934)HALLMARK XENOBIOTIC METABOLISM	1.0	0.0	0.0	0.0	0.0	0.0	0.0	0.0	0.0	0.0	0.0	0.0	0.0	0.0	0.0	0.0	0.0	0.0	0.0	0.0
GPR39	up	2863	symbol	H. sapiens	2863	H. sapiens	G protein-coupled receptor 39	GO:0007186 G protein-coupled receptor signaling pathway;GO:0007165 signal transduction;GO:0023052 signaling		Transporters; G-protein coupled receptors:GPCRs excl olfactory receptors					0.0	0.0	0.0	0.0	0.0	0.0	0.0	0.0	0.0	0.0	0.0	0.0	0.0	0.0	0.0	0.0	0.0	0.0	0.0	0.0
OLFML1	up	283298	symbol	H. sapiens	283298	H. sapiens	olfactomedin like 1	GO:0007165 signal transduction;GO:0023052 signaling;GO:0007154 cell communication		Predicted secreted proteins					0.0	0.0	0.0	0.0	0.0	0.0	0.0	0.0	0.0	0.0	0.0	0.0	0.0	0.0	0.0	0.0	0.0	0.0	0.0	0.0
BPIFB3	up	359710	symbol	H. sapiens	359710	H. sapiens	BPI fold containing family B member 3	GO:0045087 innate immune response;GO:0098542 defense response to other organism;GO:0051707 response to other organism		Predicted secreted proteins					0.0	0.0	0.0	0.0	0.0	0.0	0.0	0.0	1.0	0.0	0.0	0.0	0.0	0.0	0.0	0.0	0.0	0.0	0.0	0.0
KHDC1	up	80759	symbol	H. sapiens	80759	H. sapiens	KH domain containing 1	GO:0006919 activation of cysteine-type endopeptidase activity involved in apoptotic process;GO:0043280 positive regulation of cysteine-type endopeptidase activity involved in apoptotic process;GO:2001056 positive regulation of cysteine-type endopeptidase activity		Predicted intracellular proteins	Cytosol;Mitochondria (Approved)				0.0	0.0	0.0	0.0	0.0	0.0	0.0	0.0	0.0	0.0	0.0	0.0	0.0	0.0	0.0	0.0	0.0	0.0	0.0	0.0
HBG1	up	3047	symbol	H. sapiens	3047	H. sapiens	hemoglobin subunit gamma 1	GO:0015670 carbon dioxide transport;GO:0015671 oxygen transport;GO:0015669 gas transport		Predicted intracellular proteins; Human disease related genes:Cardiovascular diseases:Hematologic diseases					0.0	0.0	0.0	0.0	0.0	0.0	0.0	0.0	0.0	0.0	0.0	0.0	0.0	0.0	0.0	0.0	0.0	0.0	0.0	0.0
LZTS3	up	9762	gene_synonym	H. sapiens	9762	H. sapiens	leucine zipper tumor suppressor family member 3	GO:0061001 regulation of dendritic spine morphogenesis;GO:0099175 regulation of postsynapse organization;GO:0050807 regulation of synapse organization		Predicted intracellular proteins	Vesicles (Approved)				0.0	0.0	0.0	0.0	0.0	0.0	0.0	0.0	0.0	0.0	0.0	0.0	0.0	0.0	0.0	0.0	0.0	0.0	0.0	0.0
GDPD5	up	81544	symbol	H. sapiens	81544	H. sapiens	glycerophosphodiester phosphodiesterase domain containing 5	GO:0045666 positive regulation of neuron differentiation;GO:0045664 regulation of neuron differentiation;GO:0045597 positive regulation of cell differentiation		Enzymes; ENZYME proteins:Hydrolases	Golgi apparatus (Approved)				0.0	0.0	0.0	0.0	0.0	0.0	0.0	0.0	0.0	0.0	1.0	0.0	0.0	0.0	0.0	0.0	0.0	0.0	0.0	0.0
FBXO31	up	79791	symbol	H. sapiens	79791	H. sapiens	F-box protein 31	GO:2001224 positive regulation of neuron migration;GO:0031145 anaphase-promoting complex-dependent catabolic process;GO:0031571 mitotic G1 DNA damage checkpoint signaling		Predicted intracellular proteins; Disease related genes; Human disease related genes:Other diseases:Mental and behavioural disorders	Nucleoplasm (Approved); Additional: Cytosol;Golgi apparatus				0.0	0.0	0.0	0.0	0.0	0.0	1.0	0.0	0.0	0.0	0.0	0.0	0.0	0.0	0.0	0.0	0.0	0.0	0.0	0.0
ELP1	up	8518	gene_synonym	H. sapiens	8518	H. sapiens	elongator acetyltransferase complex subunit 1	GO:0002926 tRNA wobble base 5-methoxycarbonylmethyl-2-thiouridinylation;GO:0002098 tRNA wobble uridine modification;GO:0002097 tRNA wobble base modification		Predicted intracellular proteins; Human disease related genes:Nervous system diseases:Other nervous and sensory system diseases; Disease related genes	Cytosol (Supported); Additional: Nucleoplasm			(M5939)HALLMARK P53 PATHWAY	0.0	0.0	0.0	0.0	0.0	0.0	0.0	0.0	0.0	0.0	0.0	0.0	0.0	0.0	0.0	0.0	0.0	0.0	0.0	0.0
OGFRL1	up	79627	symbol	H. sapiens	79627	H. sapiens	opioid growth factor receptor like 1			Predicted intracellular proteins	Golgi apparatus (Approved); Additional: Nucleoplasm				0.0	0.0	0.0	0.0	0.0	0.0	0.0	0.0	0.0	0.0	0.0	0.0	0.0	0.0	0.0	0.0	0.0	0.0	0.0	0.0
SHPK	up	23729	symbol	H. sapiens	23729	H. sapiens	sedoheptulokinase	GO:0035963 cellular response to interleukin-13;GO:0035962 response to interleukin-13;GO:0009052 pentose-phosphate shunt, non-oxidative branch	yes	Disease related genes; ENZYME proteins:Transferases; Predicted intracellular proteins; Enzymes; Potential drug targets	Nuclear speckles;Nucleoplasm (Approved)				1.0	0.0	0.0	1.0	0.0	0.0	0.0	0.0	0.0	0.0	0.0	0.0	0.0	0.0	0.0	0.0	0.0	1.0	0.0	0.0
PPM1N	up	147699	symbol	H. sapiens	147699	H. sapiens	protein phosphatase, Mg2+/Mn2+ dependent 1N (putative)	GO:0035970 peptidyl-threonine dephosphorylation;GO:0043124 negative regulation of I-kappaB kinase/NF-kappaB signaling;GO:0090263 positive regulation of canonical Wnt signaling pathway		Enzymes; Predicted intracellular proteins; ENZYME proteins:Hydrolases	Vesicles (Supported)				0.0	0.0	0.0	0.0	0.0	0.0	0.0	0.0	0.0	0.0	0.0	0.0	0.0	0.0	0.0	0.0	0.0	0.0	0.0	0.0
DYNLT3	up	6990	symbol	H. sapiens	6990	H. sapiens	dynein light chain Tctex-type 3	GO:0045931 positive regulation of mitotic cell cycle;GO:0045787 positive regulation of cell cycle;GO:0007018 microtubule-based movement		Predicted intracellular proteins				(M5906)HALLMARK ESTROGEN RESPONSE EARLY; (M5907)HALLMARK ESTROGEN RESPONSE LATE	0.0	0.0	0.0	0.0	0.0	0.0	0.0	0.0	0.0	0.0	0.0	0.0	0.0	0.0	0.0	0.0	0.0	0.0	0.0	0.0
ZNF675	up	171392	symbol	H. sapiens	171392	H. sapiens	zinc finger protein 675	GO:2000660 negative regulation of interleukin-1-mediated signaling pathway;GO:2000659 regulation of interleukin-1-mediated signaling pathway;GO:0043508 negative regulation of JUN kinase activity		Transcription factors:Zinc-coordinating DNA-binding domains; Predicted intracellular proteins					1.0	0.0	0.0	0.0	0.0	0.0	0.0	0.0	0.0	0.0	0.0	0.0	1.0	0.0	0.0	0.0	0.0	1.0	0.0	0.0
ZNF764	up	92595	symbol	H. sapiens	92595	H. sapiens	zinc finger protein 764	GO:0000122 negative regulation of transcription by RNA polymerase II;GO:0045892 negative regulation of DNA-templated transcription;GO:1903507 negative regulation of nucleic acid-templated transcription		Transcription factors:Zinc-coordinating DNA-binding domains; Predicted intracellular proteins	Cytosol (Approved)				0.0	0.0	0.0	0.0	0.0	0.0	0.0	0.0	0.0	0.0	0.0	0.0	1.0	0.0	0.0	0.0	0.0	0.0	0.0	0.0
ZNF43	up	7594	symbol	H. sapiens	7594	H. sapiens	zinc finger protein 43	GO:0045944 positive regulation of transcription by RNA polymerase II;GO:0045893 positive regulation of DNA-templated transcription;GO:1903508 positive regulation of nucleic acid-templated transcription		Transcription factors:Zinc-coordinating DNA-binding domains; Predicted intracellular proteins					0.0	0.0	0.0	0.0	0.0	0.0	0.0	0.0	0.0	0.0	0.0	0.0	1.0	0.0	0.0	0.0	0.0	0.0	0.0	0.0
C14orf28	up	122525	symbol	H. sapiens	122525	H. sapiens	chromosome 14 open reading frame 28			Predicted intracellular proteins	Cytosol (Approved)				0.0	0.0	0.0	0.0	0.0	0.0	0.0	0.0	0.0	0.0	0.0	0.0	0.0	0.0	0.0	0.0	0.0	0.0	0.0	0.0
SLC26A3	up	1811	symbol	H. sapiens	1811	H. sapiens	solute carrier family 26 member 3	GO:0051454 intracellular pH elevation;GO:0060081 membrane hyperpolarization;GO:0019532 oxalate transport		Disease related genes; Transporters:Electrochemical Potential-driven transporters; Cancer-related genes:Mutated cancer genes; Potential drug targets; Human disease related genes:Digestive system diseases:Gastrointestinal diseases					0.0	0.0	0.0	0.0	0.0	0.0	0.0	0.0	0.0	0.0	0.0	0.0	0.0	0.0	1.0	0.0	0.0	0.0	0.0	0.0
ZBTB2	up	57621	symbol	H. sapiens	57621	H. sapiens	zinc finger and BTB domain containing 2	GO:0001817 regulation of cytokine production;GO:0000122 negative regulation of transcription by RNA polymerase II;GO:0045892 negative regulation of DNA-templated transcription		Transcription factors:Zinc-coordinating DNA-binding domains; Predicted intracellular proteins	Cytosol;Nucleoplasm (Approved)				0.0	0.0	0.0	0.0	0.0	0.0	0.0	0.0	0.0	0.0	0.0	0.0	0.0	0.0	0.0	0.0	0.0	0.0	0.0	0.0
ZC3H12A	up	80149	symbol	H. sapiens	80149	H. sapiens	zinc finger CCCH-type containing 12A	GO:1904636 response to ionomycin;GO:1904637 cellular response to ionomycin;GO:0000294 nuclear-transcribed mRNA catabolic process, endonucleolytic cleavage-dependent decay		Predicted intracellular proteins; Disease related genes	Cytoplasmic bodies (Supported); Additional: Nucleoplasm			(M5890)HALLMARK TNFA SIGNALING VIA NFKB	1.0	1.0	0.0	1.0	0.0	0.0	1.0	0.0	1.0	0.0	0.0	1.0	0.0	0.0	0.0	0.0	0.0	1.0	0.0	0.0
PRKAR2B	up	5577	symbol	H. sapiens	5577	H. sapiens	protein kinase cAMP-dependent type II regulatory subunit beta	GO:0097332 response to antipsychotic drug;GO:0097338 response to clozapine;GO:2000480 negative regulation of cAMP-dependent protein kinase activity		Predicted intracellular proteins	Mitochondria (Approved)	Cyclic adenosine monophosphate		(M5942)HALLMARK UV RESPONSE DN; (M5907)HALLMARK ESTROGEN RESPONSE LATE	0.0	0.0	0.0	0.0	0.0	0.0	0.0	0.0	0.0	0.0	1.0	0.0	0.0	0.0	1.0	0.0	0.0	0.0	0.0	0.0
PLAGL2	up	5326	symbol	H. sapiens	5326	H. sapiens	PLAG1 like zinc finger 2	GO:0034378 chylomicron assembly;GO:0034377 plasma lipoprotein particle assembly;GO:0065005 protein-lipid complex assembly		Transcription factors:Zinc-coordinating DNA-binding domains; Predicted intracellular proteins	Nucleoplasm (Approved); Additional: Cytosol				0.0	0.0	0.0	0.0	0.0	0.0	0.0	0.0	0.0	0.0	0.0	0.0	0.0	0.0	0.0	0.0	0.0	0.0	0.0	0.0
ABCD1	up	215	symbol	H. sapiens	215	H. sapiens	ATP binding cassette subfamily D member 1	GO:0036113 very long-chain fatty-acyl-CoA catabolic process;GO:0015916 fatty-acyl-CoA transport;GO:1901337 thioester transport		ENZYME proteins; Human disease related genes:Congenital disorders of metabolism:Peroxisomal diseases; Disease related genes; Human disease related genes:Congenital disorders of metabolism:Congenital disorders of lipid/glycolipid metabolism; Transporters:Primary Active Transporters; Enzymes; Potential drug targets				(M5949)HALLMARK PEROXISOME; (M5948)HALLMARK BILE ACID METABOLISM	0.0	0.0	0.0	0.0	0.0	0.0	0.0	0.0	0.0	0.0	1.0	0.0	0.0	0.0	1.0	0.0	0.0	0.0	0.0	0.0
HIF1A	up	3091	symbol	H. sapiens	3091	H. sapiens	hypoxia inducible factor 1 subunit alpha	GO:0021502 neural fold elevation formation;GO:0070101 positive regulation of chemokine-mediated signaling pathway;GO:0001922 B-1 B cell homeostasis		Human disease related genes:Cancers:Head and neck cancers; Cancer-related genes:Candidate cancer biomarkers; Predicted intracellular proteins; Transcription factors:Basic domains	Nucleoplasm (Enhanced); Additional: Nuclear bodies	Carvedilol; Hydralazine; 2-Methoxyestradiol; ENMD-1198; PX-478; FG-2216	(M180)PID HIF1A PATHWAY; (M226)PID VEGFR1 PATHWAY; (M288)PID HES HEY PATHWAY	(M5901)HALLMARK G2M CHECKPOINT; (M5913)HALLMARK INTERFERON GAMMA RESPONSE; (M5932)HALLMARK INFLAMMATORY RESPONSE	1.0	0.0	1.0	1.0	0.0	0.0	1.0	1.0	1.0	1.0	1.0	0.0	0.0	1.0	1.0	0.0	0.0	1.0	0.0	0.0
TMEM198	up	130612	symbol	H. sapiens	130612	H. sapiens	transmembrane protein 198	GO:0090263 positive regulation of canonical Wnt signaling pathway;GO:0030177 positive regulation of Wnt signaling pathway;GO:0060828 regulation of canonical Wnt signaling pathway			Vesicles (Approved)				0.0	0.0	0.0	0.0	0.0	0.0	0.0	0.0	0.0	0.0	0.0	0.0	0.0	0.0	0.0	0.0	0.0	0.0	0.0	0.0
RASL11A	up	387496	symbol	H. sapiens	387496	H. sapiens	RAS like family 11 member A	GO:0045943 positive regulation of transcription by RNA polymerase I;GO:0006356 regulation of transcription by RNA polymerase I;GO:0045893 positive regulation of DNA-templated transcription		Enzymes; Predicted intracellular proteins; ENZYME proteins:Hydrolases	Nuclear bodies (Approved)				0.0	0.0	0.0	0.0	0.0	0.0	0.0	0.0	0.0	0.0	0.0	0.0	0.0	0.0	0.0	0.0	0.0	0.0	0.0	0.0
ZSCAN16	up	80345	symbol	H. sapiens	80345	H. sapiens	zinc finger and SCAN domain containing 16	GO:0006357 regulation of transcription by RNA polymerase II;GO:0006355 regulation of DNA-templated transcription;GO:1903506 regulation of nucleic acid-templated transcription		Transcription factors:Zinc-coordinating DNA-binding domains; Predicted intracellular proteins	Nucleoplasm (Approved)				0.0	0.0	0.0	0.0	0.0	0.0	0.0	0.0	0.0	0.0	0.0	0.0	0.0	0.0	0.0	0.0	0.0	0.0	0.0	0.0
TNF	up	7124	symbol	H. sapiens	7124	H. sapiens	tumor necrosis factor	GO:0045994 positive regulation of translational initiation by iron;GO:0061048 negative regulation of branching involved in lung morphogenesis;GO:0140460 response to Gram-negative bacterium		Human disease related genes:Immune system diseases:Allergies and autoimmune diseases; Disease related genes; Candidate cardiovascular disease genes; Cancer-related genes:Candidate cancer biomarkers; FDA approved drug targets:Small molecule drugs; Predicted secreted proteins; Predicted intracellular proteins; Cancer-related genes:Mutated cancer genes; FDA approved drug targets:Biotech drugs		Etanercept; Adalimumab; Infliximab; Chloroquine; Epinephrine; Pseudoephedrine; Thalidomide; Glucosamine; Clenbuterol; Pranlukast; Amrinone; Afelimomab; YSIL6; SD118; PN0621; OMS-103HP; Talmapimod; VX-702; Atiprimod; CRx-139; CYT007-TNFQb; Andrographolide; Ethyl pyruvate; AME-527; PR-104; Plinabulin; Dexanabinol; Onercept; Golimumab; Certolizumab pegol; Pomalidomide; Polaprezinc; Foreskin fibrobla…	(M11736)SA MMP CYTOKINE CONNECTION; (M267)PID ANTHRAX PATHWAY; (M37)PID NFKAPPAB CANONICAL PATHWAY	(M5897)HALLMARK IL6 JAK STAT3 SIGNALING; (M5902)HALLMARK APOPTOSIS; (M5890)HALLMARK TNFA SIGNALING VIA NFKB	1.0	1.0	1.0	1.0	1.0	0.0	0.0	1.0	1.0	1.0	0.0	0.0	1.0	0.0	1.0	1.0	0.0	1.0	0.0	0.0
POP7	up	10248	symbol	H. sapiens	10248	H. sapiens	POP7 homolog, ribonuclease P/MRP subunit	GO:0001682 tRNA 5'-leader removal;GO:0099116 tRNA 5'-end processing;GO:0000966 RNA 5'-end processing		Enzymes; Predicted intracellular proteins; ENZYME proteins:Hydrolases	Nucleoli;Vesicles (Supported)			(M5925)HALLMARK E2F TARGETS	0.0	0.0	0.0	0.0	0.0	0.0	0.0	0.0	0.0	0.0	0.0	1.0	0.0	0.0	0.0	0.0	0.0	0.0	0.0	0.0
BCAS2	up	10286	symbol	H. sapiens	10286	H. sapiens	BCAS2 pre-mRNA processing factor	GO:0000377 RNA splicing, via transesterification reactions with bulged adenosine as nucleophile;GO:0000398 mRNA splicing, via spliceosome;GO:0000375 RNA splicing, via transesterification reactions		Predicted intracellular proteins	Centrosome;Nuclear speckles (Supported)				0.0	0.0	0.0	0.0	0.0	0.0	0.0	0.0	0.0	0.0	0.0	1.0	0.0	0.0	0.0	0.0	0.0	0.0	0.0	0.0
CRAT	up	1384	symbol	H. sapiens	1384	H. sapiens	carnitine O-acetyltransferase	GO:0019254 carnitine metabolic process, CoA-linked;GO:0033540 fatty acid beta-oxidation using acyl-CoA oxidase;GO:0009437 carnitine metabolic process		Human disease related genes:Nervous system diseases:Neurodegenerative diseases; Disease related genes; ENZYME proteins:Transferases; Transporters; Predicted intracellular proteins; Enzymes; Potential drug targets	Cytosol;Golgi apparatus (Approved)	Levocarnitine; Coenzyme A; (3-Carboxy-2-(R)-Hydroxy-Propyl)-Trimethyl-Ammonium		(M5949)HALLMARK PEROXISOME; (M5935)HALLMARK FATTY ACID METABOLISM; (M5905)HALLMARK ADIPOGENESIS	0.0	0.0	0.0	0.0	0.0	0.0	0.0	0.0	0.0	0.0	1.0	0.0	0.0	0.0	0.0	0.0	0.0	0.0	0.0	0.0
NME4	up	4833	symbol	H. sapiens	4833	H. sapiens	NME/NM23 nucleoside diphosphate kinase 4	GO:0006228 UTP biosynthetic process;GO:0006183 GTP biosynthetic process;GO:0046051 UTP metabolic process	yes	Enzymes; Predicted intracellular proteins; ENZYME proteins:Transferases	Mitochondria (Supported)			(M5898)HALLMARK DNA REPAIR	0.0	0.0	0.0	0.0	0.0	0.0	0.0	0.0	0.0	0.0	0.0	0.0	0.0	0.0	0.0	0.0	0.0	0.0	0.0	0.0
FBXO30	up	84085	symbol	H. sapiens	84085	H. sapiens	F-box protein 30	GO:0016567 protein ubiquitination;GO:0032446 protein modification by small protein conjugation;GO:0070647 protein modification by small protein conjugation or removal		Predicted intracellular proteins	Microtubules (Approved)				0.0	0.0	0.0	0.0	0.0	0.0	1.0	0.0	0.0	0.0	0.0	0.0	0.0	0.0	0.0	0.0	0.0	0.0	0.0	0.0
PLXND1	up	23129	symbol	H. sapiens	23129	H. sapiens	plexin D1	GO:0008039 synaptic target recognition;GO:0060666 dichotomous subdivision of terminal units involved in salivary gland branching;GO:0060600 dichotomous subdivision of an epithelial terminal unit		Predicted intracellular proteins			(M5880)NABA ECM AFFILIATED; (M5885)NABA MATRISOME ASSOCIATED; (M5889)NABA MATRISOME		0.0	0.0	0.0	0.0	0.0	0.0	0.0	0.0	0.0	0.0	0.0	0.0	0.0	0.0	1.0	0.0	0.0	0.0	0.0	0.0
EHD4	up	30844	symbol	H. sapiens	30844	H. sapiens	EH domain containing 4	GO:0006907 pinocytosis;GO:0032456 endocytic recycling;GO:0098876 vesicle-mediated transport to the plasma membrane		Predicted intracellular proteins	Plasma membrane (Approved)		(M270)PID MAPK TRK PATHWAY; (M187)PID TRKR PATHWAY		0.0	0.0	0.0	0.0	0.0	0.0	0.0	0.0	0.0	0.0	0.0	0.0	0.0	0.0	0.0	1.0	0.0	0.0	0.0	0.0
LYSMD3	up	116068	symbol	H. sapiens	116068	H. sapiens	LysM domain containing 3	GO:0007030 Golgi organization;GO:0010256 endomembrane system organization;GO:0006996 organelle organization		Predicted intracellular proteins	Cytosol (Approved)				0.0	0.0	0.0	0.0	0.0	0.0	0.0	0.0	0.0	0.0	0.0	0.0	0.0	0.0	0.0	0.0	0.0	0.0	0.0	0.0
TP53I11	up	9537	symbol	H. sapiens	9537	H. sapiens	tumor protein p53 inducible protein 11	GO:0008285 negative regulation of cell population proliferation;GO:0042127 regulation of cell population proliferation;GO:0048523 negative regulation of cellular process		Predicted intracellular proteins	Endoplasmic reticulum;Golgi apparatus (Supported)				0.0	0.0	0.0	0.0	0.0	0.0	0.0	0.0	0.0	0.0	0.0	0.0	0.0	0.0	0.0	0.0	0.0	0.0	0.0	0.0
MXD1	up	4084	symbol	H. sapiens	4084	H. sapiens	MAX dimerization protein 1	GO:0000122 negative regulation of transcription by RNA polymerase II;GO:0045892 negative regulation of DNA-templated transcription;GO:1903507 negative regulation of nucleic acid-templated transcription		Predicted intracellular proteins; Transcription factors:Basic domains	Mitochondria;Nucleoplasm (Uncertain); Additional: Cytosol		(M101)PID HDAC CLASSI PATHWAY; (M105)PID TELOMERASE PATHWAY	(M5947)HALLMARK IL2 STAT5 SIGNALING; (M5890)HALLMARK TNFA SIGNALING VIA NFKB; (M5932)HALLMARK INFLAMMATORY RESPONSE	0.0	0.0	0.0	0.0	0.0	0.0	0.0	0.0	0.0	0.0	0.0	0.0	0.0	0.0	0.0	0.0	0.0	0.0	0.0	0.0
MFAP1	up	4236	symbol	H. sapiens	4236	H. sapiens	microfibril associated protein 1	GO:0000377 RNA splicing, via transesterification reactions with bulged adenosine as nucleophile;GO:0000398 mRNA splicing, via spliceosome;GO:0000375 RNA splicing, via transesterification reactions		Predicted intracellular proteins	Nucleoplasm (Supported); Additional: Centrosome		(M3008)NABA ECM GLYCOPROTEINS; (M5884)NABA CORE MATRISOME; (M5889)NABA MATRISOME		0.0	0.0	0.0	0.0	0.0	0.0	0.0	0.0	0.0	0.0	0.0	1.0	0.0	0.0	0.0	0.0	0.0	0.0	0.0	0.0
ZNF879	up	345462	symbol	H. sapiens	345462	H. sapiens	zinc finger protein 879			Transcription factors:Zinc-coordinating DNA-binding domains; Predicted intracellular proteins	Nucleoplasm (Approved)				0.0	0.0	0.0	0.0	0.0	0.0	0.0	0.0	0.0	0.0	0.0	0.0	1.0	0.0	0.0	0.0	0.0	0.0	0.0	0.0
ZNF141	up	7700	symbol	H. sapiens	7700	H. sapiens	zinc finger protein 141	GO:0035107 appendage morphogenesis;GO:0035108 limb morphogenesis;GO:0048736 appendage development		Human disease related genes:Congenital malformations:Congenital malformations of the musculoskeletal system; Transcription factors:Zinc-coordinating DNA-binding domains; Disease related genes; Predicted intracellular proteins					0.0	0.0	0.0	0.0	0.0	0.0	0.0	0.0	0.0	0.0	0.0	0.0	1.0	0.0	0.0	0.0	0.0	0.0	0.0	0.0
GAB2	up	9846	symbol	H. sapiens	9846	H. sapiens	GRB2 associated binding protein 2	GO:0033008 positive regulation of mast cell activation involved in immune response;GO:0043306 positive regulation of mast cell degranulation;GO:0033005 positive regulation of mast cell activation		RAS pathway related proteins; Predicted intracellular proteins	Plasma membrane (Supported)		(M182)PID IL3 PATHWAY; (M234)PID IL2 STAT5 PATHWAY; (M143)PID IL2 PI3K PATHWAY	(M5906)HALLMARK ESTROGEN RESPONSE EARLY	1.0	1.0	1.0	1.0	0.0	0.0	0.0	1.0	0.0	0.0	0.0	0.0	0.0	0.0	1.0	1.0	0.0	0.0	0.0	0.0
ZNF329	up	79673	symbol	H. sapiens	79673	H. sapiens	zinc finger protein 329			Transcription factors:Zinc-coordinating DNA-binding domains; Predicted intracellular proteins	Nucleoplasm (Approved)				0.0	0.0	0.0	0.0	0.0	0.0	0.0	0.0	0.0	0.0	0.0	0.0	0.0	0.0	0.0	0.0	0.0	0.0	0.0	0.0
FASTKD3	up	79072	symbol	H. sapiens	79072	H. sapiens	FAST kinase domains 3	GO:0044528 regulation of mitochondrial mRNA stability;GO:0070131 positive regulation of mitochondrial translation;GO:0000963 mitochondrial RNA processing		Predicted intracellular proteins	Mitochondria;Nucleoplasm (Supported)				0.0	0.0	0.0	0.0	0.0	0.0	0.0	0.0	0.0	0.0	0.0	0.0	0.0	1.0	0.0	0.0	0.0	0.0	0.0	0.0
PDE2A	up	5138	symbol	H. sapiens	5138	H. sapiens	phosphodiesterase 2A	GO:1904613 cellular response to 2,3,7,8-tetrachlorodibenzodioxine;GO:1904612 response to 2,3,7,8-tetrachlorodibenzodioxine;GO:0046069 cGMP catabolic process		Enzymes; Predicted intracellular proteins; ENZYME proteins:Hydrolases	Cytosol (Supported)	Cyclic GMP; ND7001; Exisulind; 3-isobutyl-1-methyl-7H-xanthine; Tofisopam; Doxofylline			0.0	0.0	0.0	1.0	0.0	0.0	0.0	0.0	0.0	0.0	0.0	0.0	0.0	0.0	0.0	0.0	0.0	1.0	0.0	0.0
ZNF597	up	146434	symbol	H. sapiens	146434	H. sapiens	zinc finger protein 597	GO:0045944 positive regulation of transcription by RNA polymerase II;GO:0045893 positive regulation of DNA-templated transcription;GO:1903508 positive regulation of nucleic acid-templated transcription		Transcription factors:Zinc-coordinating DNA-binding domains; Predicted intracellular proteins	Nucleoli;Nucleoplasm (Approved)				0.0	0.0	0.0	0.0	0.0	0.0	0.0	0.0	0.0	0.0	0.0	0.0	1.0	0.0	0.0	0.0	0.0	0.0	0.0	0.0
ETFDH	up	2110	symbol	H. sapiens	2110	H. sapiens	electron transfer flavoprotein dehydrogenase	GO:0033539 fatty acid beta-oxidation using acyl-CoA dehydrogenase;GO:0006635 fatty acid beta-oxidation;GO:0019395 fatty acid oxidation		Disease related genes; FDA approved drug targets:Small molecule drugs; Predicted intracellular proteins; Human disease related genes:Congenital disorders of metabolism:Congenital disorders of amino acid metabolism; Enzymes; ENZYME proteins:Oxidoreductases		Metformin; 2-Hexyloxy-6-Hydroxymethyl-Tetrahydro-Pyran-3,4,5-Triol		(M5935)HALLMARK FATTY ACID METABOLISM; (M5934)HALLMARK XENOBIOTIC METABOLISM; (M5936)HALLMARK OXIDATIVE PHOSPHORYLATION	0.0	0.0	0.0	0.0	0.0	0.0	0.0	0.0	0.0	0.0	1.0	0.0	0.0	0.0	0.0	0.0	0.0	0.0	0.0	0.0
IL2	up	3558	symbol	H. sapiens	3558	H. sapiens	interleukin 2	GO:0046013 regulation of T cell homeostatic proliferation;GO:1900100 positive regulation of plasma cell differentiation;GO:1900098 regulation of plasma cell differentiation		Human disease related genes:Immune system diseases:Allergies and autoimmune diseases; Disease related genes; Candidate cardiovascular disease genes; Cancer-related genes:Candidate cancer biomarkers; Predicted secreted proteins; Human disease related genes:Endocrine and metabolic diseases:Diabetes		Pseudoephedrine; Cefazolin; SP4160; N(2)-carbamimidoyl-N-{2-[4-(3-{4-[(5-carboxyfuran-2-yl)methoxy]-2,3-dichlorophenyl}-1-methyl-1H-pyrazol-5-yl)piperidin-1-yl]-2-oxoethyl}-D-leucinamide; 3-Mercapto-1-(1,3,4,9-Tetrahydro-B-Carbolin-2-Yl)-Propan-1-One; Methyl (2S)-2-[[2-[(3R)-1-carbamimidoylpiperidin-3-yl]acetyl]amino]-3-[4-(2-phenylethynyl)phenyl]propanoate; (1H-indol-3-yl)-(2-mercapto-ethoxyimin…	(M36)PID IL27 PATHWAY; (M235)PID TCR CALCIUM PATHWAY; (M234)PID IL2 STAT5 PATHWAY	(M5950)HALLMARK ALLOGRAFT REJECTION	1.0	1.0	1.0	1.0	1.0	0.0	0.0	1.0	0.0	1.0	0.0	0.0	0.0	0.0	1.0	0.0	0.0	1.0	0.0	1.0
ZNF708	up	7562	symbol	H. sapiens	7562	H. sapiens	zinc finger protein 708	GO:0006357 regulation of transcription by RNA polymerase II;GO:0006355 regulation of DNA-templated transcription;GO:1903506 regulation of nucleic acid-templated transcription		Transcription factors:Zinc-coordinating DNA-binding domains; Predicted intracellular proteins					0.0	0.0	0.0	0.0	0.0	0.0	0.0	0.0	0.0	0.0	0.0	0.0	1.0	0.0	0.0	0.0	0.0	0.0	0.0	0.0
PNMA1	up	9240	symbol	H. sapiens	9240	H. sapiens	PNMA family member 1	GO:0002437 inflammatory response to antigenic stimulus;GO:0043065 positive regulation of apoptotic process;GO:0006954 inflammatory response		Predicted intracellular proteins	Cytosol (Supported); Additional: Focal adhesion sites;Nucleoplasm				0.0	0.0	0.0	0.0	0.0	0.0	0.0	0.0	0.0	0.0	0.0	0.0	0.0	0.0	0.0	0.0	0.0	1.0	0.0	0.0
TOMM34	up	10953	symbol	H. sapiens	10953	H. sapiens	translocase of outer mitochondrial membrane 34	GO:0006626 protein targeting to mitochondrion;GO:0072655 establishment of protein localization to mitochondrion;GO:0070585 protein localization to mitochondrion		Predicted intracellular proteins	Cytosol (Supported); Additional: Mitochondria;Vesicles				0.0	0.0	0.0	0.0	0.0	0.0	0.0	0.0	0.0	0.0	0.0	0.0	0.0	0.0	0.0	0.0	0.0	0.0	0.0	0.0
HSF2	up	3298	symbol	H. sapiens	3298	H. sapiens	heat shock transcription factor 2	GO:0007283 spermatogenesis;GO:0048232 male gamete generation;GO:0007276 gamete generation		Predicted intracellular proteins; Transcription factors:Helix-turn-helix domains	Nucleoplasm (Supported)		(M200)PID ERA GENOMIC PATHWAY		0.0	0.0	0.0	0.0	0.0	0.0	0.0	0.0	0.0	0.0	0.0	0.0	0.0	0.0	0.0	0.0	0.0	0.0	0.0	0.0
KDM6A	up	7403	symbol	H. sapiens	7403	H. sapiens	lysine demethylase 6A	GO:0071557 histone H3-K27 demethylation;GO:0070076 histone lysine demethylation;GO:0016577 histone demethylation		Cancer-related genes:Mutational cancer driver genes; Disease related genes; Predicted intracellular proteins; Cancer-related genes:Mutated cancer genes; Human disease related genes:Congenital malformations:Other congenital malformations; ENZYME proteins:Oxidoreductases; Enzymes; Potential drug targets; Human disease related genes:Cancers:Cancers of eye, brain, and central nervous system	Nucleoli;Nucleoli rim (Approved); Additional: Nucleoplasm				0.0	0.0	0.0	0.0	0.0	0.0	0.0	0.0	0.0	0.0	0.0	0.0	0.0	0.0	0.0	0.0	0.0	0.0	0.0	0.0
AHR	up	196	symbol	H. sapiens	196	H. sapiens	aryl hydrocarbon receptor	GO:0002841 negative regulation of T cell mediated immune response to tumor cell;GO:1904613 cellular response to 2,3,7,8-tetrachlorodibenzodioxine;GO:1904612 response to 2,3,7,8-tetrachlorodibenzodioxine		Human disease related genes:Nervous system diseases:Eye disease; Disease related genes; Cancer-related genes:Candidate cancer biomarkers; Predicted intracellular proteins; Transcription factors:Basic domains	Cytosol (Supported); Additional: Nucleoplasm	Omeprazole; Mexiletine; Nimodipine; Flutamide; Atorvastatin; Leflunomide; Ginseng; Indirubin-3'-monoxime; Resveratrol; Quercetin; beta-Naphthoflavone; Emodin; 1-[(4S)-4-amino-5-(1,3-benzothiazol-2-yl)-5-oxopentyl]guanidine; Diosmin; Indigotindisulfonic acid; Kynurenic Acid; Epigallocatechin gallate; Cantharidin; Indirubin		(M5947)HALLMARK IL2 STAT5 SIGNALING; (M5932)HALLMARK INFLAMMATORY RESPONSE	1.0	1.0	0.0	1.0	0.0	0.0	0.0	0.0	0.0	1.0	1.0	0.0	0.0	0.0	0.0	0.0	0.0	0.0	0.0	0.0
KLHDC2	up	23588	symbol	H. sapiens	23588	H. sapiens	kelch domain containing 2	GO:0140627 ubiquitin-dependent protein catabolic process via the C-end degron rule pathway;GO:0043161 proteasome-mediated ubiquitin-dependent protein catabolic process;GO:0010498 proteasomal protein catabolic process		Predicted intracellular proteins	Nuclear membrane;Nucleoplasm (Supported); Additional: Nuclear bodies				0.0	0.0	0.0	0.0	0.0	0.0	1.0	0.0	0.0	0.0	0.0	0.0	0.0	0.0	0.0	0.0	0.0	0.0	0.0	0.0
CCDC28A	up	25901	symbol	H. sapiens	25901	H. sapiens	coiled-coil domain containing 28A			Predicted intracellular proteins	Plasma membrane (Approved); Additional: Nucleoplasm			(M5945)HALLMARK HEME METABOLISM	0.0	0.0	0.0	0.0	0.0	0.0	0.0	0.0	0.0	0.0	0.0	0.0	0.0	0.0	0.0	0.0	0.0	0.0	0.0	0.0
SPAG5	up	10615	symbol	H. sapiens	10615	H. sapiens	sperm associated antigen 5	GO:1905832 positive regulation of spindle assembly;GO:0090235 regulation of metaphase plate congression;GO:0051988 regulation of attachment of spindle microtubules to kinetochore		Predicted intracellular proteins	Mitotic spindle;Nuclear bodies (Supported); Additional: Cytosol			(M5925)HALLMARK E2F TARGETS	0.0	0.0	0.0	0.0	0.0	0.0	0.0	0.0	0.0	0.0	0.0	0.0	0.0	0.0	0.0	0.0	0.0	0.0	0.0	0.0
KLHL15	up	80311	symbol	H. sapiens	80311	H. sapiens	kelch like family member 15	GO:0071630 nuclear protein quality control by the ubiquitin-proteasome system;GO:2000042 negative regulation of double-strand break repair via homologous recombination;GO:0071218 cellular response to misfolded protein		Predicted intracellular proteins; Disease related genes; Human disease related genes:Other diseases:Mental and behavioural disorders	Cytosol (Approved); Additional: Aggresome				0.0	0.0	0.0	0.0	0.0	0.0	1.0	0.0	0.0	0.0	0.0	0.0	0.0	0.0	0.0	0.0	0.0	0.0	0.0	0.0
MRPL13	up	28998	symbol	H. sapiens	28998	H. sapiens	mitochondrial ribosomal protein L13	GO:0032543 mitochondrial translation;GO:0140053 mitochondrial gene expression;GO:0017148 negative regulation of translation		Ribosomal proteins; Predicted intracellular proteins					0.0	0.0	0.0	0.0	0.0	0.0	0.0	0.0	0.0	0.0	0.0	0.0	0.0	1.0	0.0	0.0	0.0	0.0	0.0	0.0
TIMM23	up	100287932	symbol	H. sapiens	100287932	H. sapiens	translocase of inner mitochondrial membrane 23	GO:0030150 protein import into mitochondrial matrix;GO:0044743 protein transmembrane import into intracellular organelle;GO:0065002 intracellular protein transmembrane transport			Mitochondria (Supported)				0.0	0.0	0.0	0.0	0.0	0.0	0.0	0.0	0.0	0.0	0.0	0.0	0.0	0.0	0.0	0.0	0.0	0.0	0.0	0.0
MPHOSPH6	up	10200	gene_synonym	H. sapiens	10200	H. sapiens	M-phase phosphoprotein 6	GO:0000460 maturation of 5.8S rRNA;GO:0006364 rRNA processing;GO:0016072 rRNA metabolic process		Predicted intracellular proteins	Nucleoli;Nucleoplasm (Supported)				0.0	0.0	0.0	0.0	0.0	0.0	0.0	0.0	0.0	0.0	0.0	1.0	0.0	0.0	0.0	0.0	0.0	0.0	0.0	0.0
SYF2	up	25949	symbol	H. sapiens	25949	H. sapiens	SYF2 pre-mRNA splicing factor	GO:0007095 mitotic G2 DNA damage checkpoint signaling;GO:0044818 mitotic G2/M transition checkpoint;GO:0010972 negative regulation of G2/M transition of mitotic cell cycle		Predicted intracellular proteins	Nuclear speckles (Supported)				0.0	0.0	0.0	0.0	0.0	0.0	0.0	0.0	0.0	0.0	0.0	1.0	0.0	0.0	0.0	0.0	0.0	0.0	0.0	0.0
DDX21	up	9188	symbol	H. sapiens	9188	H. sapiens	DExD-box helicase 21	GO:0062176 R-loop processing;GO:0002733 regulation of myeloid dendritic cell cytokine production;GO:0002735 positive regulation of myeloid dendritic cell cytokine production		Enzymes; Predicted intracellular proteins; ENZYME proteins:Hydrolases	Mitotic chromosome;Nucleoli rim (Enhanced); Additional: Nucleoplasm			(M5941)HALLMARK UV RESPONSE UP; (M5926)HALLMARK MYC TARGETS V1	0.0	1.0	0.0	1.0	0.0	0.0	0.0	0.0	1.0	0.0	0.0	1.0	0.0	0.0	0.0	0.0	0.0	0.0	0.0	0.0
MTO1	up	25821	symbol	H. sapiens	25821	H. sapiens	mitochondrial tRNA translation optimization 1	GO:0002098 tRNA wobble uridine modification;GO:0002097 tRNA wobble base modification;GO:0030488 tRNA methylation		Predicted intracellular proteins; Human disease related genes:Congenital disorders of metabolism:Mitochondrial diseases; Disease related genes	Nucleoplasm (Approved); Additional: Cytosol				0.0	0.0	0.0	0.0	0.0	0.0	0.0	0.0	0.0	0.0	0.0	1.0	0.0	0.0	0.0	0.0	0.0	0.0	0.0	0.0
HERC5	up	51191	symbol	H. sapiens	51191	H. sapiens	HECT and RLD domain containing E3 ubiquitin protein ligase 5	GO:0032020 ISG15-protein conjugation;GO:0050688 regulation of defense response to virus;GO:0000079 regulation of cyclin-dependent protein serine/threonine kinase activity							0.0	0.0	1.0	1.0	1.0	0.0	1.0	0.0	1.0	0.0	0.0	0.0	0.0	0.0	0.0	0.0	0.0	0.0	0.0	0.0
KIAA1586	up	57691	symbol	H. sapiens	57691	H. sapiens	KIAA1586	GO:0016925 protein sumoylation;GO:0018205 peptidyl-lysine modification;GO:0032446 protein modification by small protein conjugation		Predicted intracellular proteins	Nuclear membrane;Nucleoplasm (Approved)				0.0	0.0	0.0	0.0	0.0	0.0	1.0	0.0	0.0	0.0	0.0	0.0	0.0	0.0	0.0	0.0	0.0	0.0	0.0	0.0
HMGCS1	up	3157	symbol	H. sapiens	3157	H. sapiens	3-hydroxy-3-methylglutaryl-CoA synthase 1	GO:0010142 farnesyl diphosphate biosynthetic process, mevalonate pathway;GO:1902767 isoprenoid biosynthetic process via mevalonate;GO:0045337 farnesyl diphosphate biosynthetic process		Enzymes; Predicted intracellular proteins; ENZYME proteins:Transferases	Cytosol;Nucleoplasm (Supported); Additional: Plasma membrane	(7R,12R,13R)-13-formyl-12,14-dihydroxy-3,5,7-trimethyltetradeca-2,4-dienoic acid	(M106)PID HNF3B PATHWAY	(M5892)HALLMARK CHOLESTEROL HOMEOSTASIS; (M5908)HALLMARK ANDROGEN RESPONSE; (M5935)HALLMARK FATTY ACID METABOLISM	0.0	0.0	0.0	0.0	0.0	0.0	0.0	0.0	0.0	0.0	1.0	0.0	0.0	0.0	0.0	0.0	0.0	0.0	0.0	0.0
ZNF823	up	55552	symbol	H. sapiens	55552	H. sapiens	zinc finger protein 823	GO:0006357 regulation of transcription by RNA polymerase II;GO:0006355 regulation of DNA-templated transcription;GO:1903506 regulation of nucleic acid-templated transcription		Transcription factors:Zinc-coordinating DNA-binding domains; Predicted intracellular proteins					0.0	0.0	0.0	0.0	0.0	0.0	0.0	0.0	0.0	0.0	0.0	0.0	1.0	0.0	0.0	0.0	0.0	0.0	0.0	0.0
TMEM147	up	10430	symbol	H. sapiens	10430	H. sapiens	transmembrane protein 147			Transporters:Accessory Factors Involved in Transport					0.0	0.0	0.0	0.0	0.0	0.0	0.0	0.0	0.0	0.0	0.0	0.0	0.0	0.0	0.0	0.0	0.0	0.0	0.0	0.0
RHD	up	6007	symbol	H. sapiens	6007	H. sapiens	Rh blood group D antigen	GO:0097272 ammonium homeostasis;GO:0072488 ammonium transmembrane transport;GO:0098771 inorganic ion homeostasis		CD markers; Transporters:Transporter channels and pores; Blood group antigen proteins	Nucleoplasm;Plasma membrane (Uncertain)			(M5945)HALLMARK HEME METABOLISM	0.0	0.0	0.0	0.0	0.0	0.0	0.0	0.0	0.0	0.0	0.0	0.0	0.0	0.0	0.0	0.0	0.0	0.0	0.0	0.0
EXOSC10	up	5394	symbol	H. sapiens	5394	H. sapiens	exosome component 10	GO:0042868 antisense RNA metabolic process;GO:0071040 nuclear polyadenylation-dependent antisense transcript catabolic process;GO:0071041 antisense RNA transcript catabolic process		Predicted intracellular proteins	Nucleoli;Nucleoli rim (Supported); Additional: Cytosol;Nucleoplasm			(M5922)HALLMARK UNFOLDED PROTEIN RESPONSE	0.0	0.0	0.0	0.0	0.0	0.0	1.0	0.0	0.0	0.0	0.0	1.0	0.0	0.0	0.0	0.0	0.0	0.0	0.0	0.0
SAMD8	up	142891	symbol	H. sapiens	142891	H. sapiens	sterile alpha motif domain containing 8	GO:1905371 ceramide phosphoethanolamine metabolic process;GO:1905373 ceramide phosphoethanolamine biosynthetic process;GO:0006686 sphingomyelin biosynthetic process			Cytosol;Endoplasmic reticulum (Approved)				0.0	0.0	0.0	0.0	0.0	0.0	0.0	0.0	0.0	0.0	1.0	0.0	0.0	1.0	0.0	0.0	0.0	0.0	0.0	0.0
IFNGR2	up	3460	symbol	H. sapiens	3460	H. sapiens	interferon gamma receptor 2	GO:1904783 positive regulation of NMDA glutamate receptor activity;GO:0060333 type II interferon-mediated signaling pathway;GO:2000310 regulation of NMDA receptor activity		Human disease related genes:Immune system diseases:Primary immunodeficiency; Disease related genes; FDA approved drug targets:Biotech drugs	Golgi apparatus;Nucleoplasm (Approved)	Interferon gamma-1b		(M5896)HALLMARK TGF BETA SIGNALING; (M5897)HALLMARK IL6 JAK STAT3 SIGNALING; (M5890)HALLMARK TNFA SIGNALING VIA NFKB	0.0	0.0	1.0	0.0	1.0	0.0	0.0	1.0	1.0	1.0	0.0	0.0	1.0	0.0	0.0	0.0	0.0	1.0	0.0	0.0
DYNC2I1	up	55112	gene_synonym	H. sapiens	55112	H. sapiens	dynein 2 intermediate chain 1	GO:0035721 intraciliary retrograde transport;GO:0042073 intraciliary transport;GO:0048704 embryonic skeletal system morphogenesis		Human disease related genes:Congenital malformations:Congenital malformations of the musculoskeletal system; Predicted intracellular proteins; Disease related genes	Centriolar satellite (Supported); Additional: Cytosol;Plasma membrane				0.0	0.0	0.0	0.0	0.0	0.0	0.0	0.0	0.0	0.0	0.0	0.0	0.0	0.0	0.0	0.0	0.0	0.0	0.0	0.0
NAA35	up	60560	symbol	H. sapiens	60560	H. sapiens	N-alpha-acetyltransferase 35, NatC auxiliary subunit	GO:0017196 N-terminal peptidyl-methionine acetylation;GO:0048659 smooth muscle cell proliferation;GO:0018206 peptidyl-methionine modification		Predicted intracellular proteins	Cytosol;Nucleoplasm;Plasma membrane (Approved)				0.0	0.0	0.0	0.0	0.0	0.0	0.0	1.0	0.0	0.0	0.0	0.0	0.0	0.0	0.0	0.0	0.0	0.0	0.0	0.0
TOPORS	up	10210	symbol	H. sapiens	10210	H. sapiens	TOP1 binding arginine/serine rich protein, E3 ubiquitin ligase	GO:0046548 retinal rod cell development;GO:0060221 retinal rod cell differentiation;GO:0046549 retinal cone cell development		Human disease related genes:Nervous system diseases:Eye disease; Disease related genes; ENZYME proteins:Transferases; Predicted intracellular proteins; Enzymes; Potential drug targets	Nucleoplasm (Supported)				0.0	0.0	0.0	0.0	0.0	0.0	1.0	0.0	0.0	0.0	0.0	0.0	0.0	0.0	0.0	0.0	0.0	0.0	0.0	0.0
EPB41L4A-AS1	up	114915	symbol	H. sapiens	114915	H. sapiens	EPB41L4A antisense RNA 1								0.0	0.0	0.0	0.0	0.0	0.0	0.0	0.0	0.0	0.0	0.0	0.0	0.0	0.0	0.0	0.0	0.0	0.0	0.0	0.0
PIGA	up	5277	symbol	H. sapiens	5277	H. sapiens	phosphatidylinositol glycan anchor biosynthesis class A	GO:0016254 preassembly of GPI anchor in ER membrane;GO:0006506 GPI anchor biosynthetic process;GO:0006505 GPI anchor metabolic process		Disease related genes; ENZYME proteins:Transferases; Human disease related genes:Cardiovascular diseases:Hematologic diseases; Human disease related genes:Congenital disorders of metabolism:Congenital disorders of lipid/glycolipid metabolism; Predicted intracellular proteins; Enzymes; Potential drug targets					0.0	0.0	0.0	0.0	0.0	0.0	0.0	0.0	0.0	0.0	0.0	0.0	0.0	1.0	0.0	0.0	0.0	1.0	0.0	0.0
ZNF773	up	374928	symbol	H. sapiens	374928	H. sapiens	zinc finger protein 773			Transcription factors:Zinc-coordinating DNA-binding domains; Predicted intracellular proteins	Nucleoplasm (Approved); Additional: Nucleoli fibrillar center				0.0	0.0	0.0	0.0	0.0	0.0	0.0	0.0	0.0	0.0	0.0	0.0	1.0	0.0	0.0	0.0	0.0	0.0	0.0	0.0
KCTD6	up	200845	symbol	H. sapiens	200845	H. sapiens	potassium channel tetramerization domain containing 6	GO:0045879 negative regulation of smoothened signaling pathway;GO:0008589 regulation of smoothened signaling pathway;GO:0051260 protein homooligomerization		Predicted intracellular proteins	Mitochondria;Nucleoli (Approved)				0.0	0.0	0.0	0.0	0.0	0.0	1.0	0.0	0.0	0.0	0.0	0.0	0.0	0.0	1.0	0.0	0.0	0.0	0.0	0.0
IL6ST	up	3572	symbol	H. sapiens	3572	H. sapiens	interleukin 6 cytokine family signal transducer	GO:0038154 interleukin-11-mediated signaling pathway;GO:0070120 ciliary neurotrophic factor-mediated signaling pathway;GO:0038165 oncostatin-M-mediated signaling pathway		Disease related genes; Candidate cardiovascular disease genes; Human disease related genes:Immune system diseases:Primary immunodeficiency; Cancer-related genes:Candidate cancer biomarkers; Predicted secreted proteins; CD markers	Plasma membrane (Supported); Additional: Golgi apparatus		(M36)PID IL27 PATHWAY; (M183)PID IL6 7 PATHWAY; (M100)PID SHP2 PATHWAY	(M5897)HALLMARK IL6 JAK STAT3 SIGNALING; (M5941)HALLMARK UV RESPONSE UP; (M5890)HALLMARK TNFA SIGNALING VIA NFKB	1.0	1.0	1.0	1.0	0.0	0.0	0.0	0.0	0.0	1.0	0.0	0.0	0.0	0.0	1.0	0.0	0.0	1.0	0.0	0.0
KIF18A	up	81930	symbol	H. sapiens	81930	H. sapiens	kinesin family member 18A	GO:0072520 seminiferous tubule development;GO:0007019 microtubule depolymerization;GO:0051261 protein depolymerization		Predicted intracellular proteins	Cytokinetic bridge;Microtubules (Supported)				0.0	0.0	0.0	0.0	1.0	0.0	1.0	0.0	0.0	0.0	0.0	0.0	0.0	0.0	1.0	0.0	0.0	0.0	0.0	0.0
MMD	up	23531	symbol	H. sapiens	23531	H. sapiens	monocyte to macrophage differentiation associated	GO:0019835 cytolysis;GO:0045666 positive regulation of neuron differentiation;GO:0045664 regulation of neuron differentiation		Transporters:Transporter channels and pores	Vesicles (Approved)			(M5953)HALLMARK KRAS SIGNALING UP	0.0	0.0	0.0	0.0	0.0	0.0	0.0	0.0	0.0	0.0	0.0	0.0	0.0	0.0	0.0	0.0	0.0	0.0	1.0	0.0
BIRC3	up	330	symbol	H. sapiens	330	H. sapiens	baculoviral IAP repeat containing 3	GO:0070424 regulation of nucleotide-binding oligomerization domain containing signaling pathway;GO:0039535 regulation of RIG-I signaling pathway;GO:0060546 negative regulation of necroptotic process		Disease related genes; ENZYME proteins:Transferases; Cancer-related genes:Candidate cancer biomarkers; Predicted intracellular proteins; Enzymes; Potential drug targets	Cytosol;Nucleoplasm (Supported)		(M7997)SA CASPASE CASCADE; (M45)PID CD40 PATHWAY; (M197)PID HIV NEF PATHWAY	(M5902)HALLMARK APOPTOSIS; (M5890)HALLMARK TNFA SIGNALING VIA NFKB; (M5953)HALLMARK KRAS SIGNALING UP	0.0	0.0	1.0	1.0	1.0	0.0	1.0	0.0	0.0	0.0	0.0	0.0	1.0	0.0	1.0	0.0	0.0	1.0	0.0	0.0
HPS4	up	89781	symbol	H. sapiens	89781	H. sapiens	HPS4 biogenesis of lysosomal organelles complex 3 subunit 2	GO:0048075 positive regulation of eye pigmentation;GO:0048073 regulation of eye pigmentation;GO:0048087 positive regulation of developmental pigmentation		Predicted intracellular proteins; Disease related genes; Human disease related genes:Congenital disorders of metabolism:Congenital disorders of amino acid metabolism	Centrosome (Approved)				0.0	0.0	0.0	0.0	0.0	0.0	0.0	0.0	0.0	0.0	0.0	0.0	0.0	0.0	0.0	0.0	0.0	0.0	0.0	0.0
ENO2	up	2026	symbol	H. sapiens	2026	H. sapiens	enolase 2	GO:0006735 NADH regeneration;GO:0061621 canonical glycolysis;GO:0061718 glucose catabolic process to pyruvate		ENZYME proteins:Lyases; Candidate cardiovascular disease genes; Cancer-related genes:Candidate cancer biomarkers; Predicted intracellular proteins; Enzymes	Cytosol;Plasma membrane (Enhanced)	2-Phosphoglycolic Acid		(M5935)HALLMARK FATTY ACID METABOLISM; (M5941)HALLMARK UV RESPONSE UP; (M5902)HALLMARK APOPTOSIS	0.0	0.0	0.0	0.0	0.0	0.0	0.0	0.0	0.0	0.0	1.0	0.0	0.0	0.0	0.0	0.0	0.0	0.0	0.0	0.0
ABT1	up	29777	symbol	H. sapiens	29777	H. sapiens	activator of basal transcription 1	GO:0034462 small-subunit processome assembly;GO:0000472 endonucleolytic cleavage to generate mature 5'-end of SSU-rRNA from (SSU-rRNA, 5.8S rRNA, LSU-rRNA);GO:0000967 rRNA 5'-end processing		Predicted intracellular proteins	Vesicles (Approved)				0.0	0.0	0.0	0.0	0.0	0.0	0.0	0.0	0.0	0.0	0.0	0.0	0.0	0.0	0.0	0.0	0.0	0.0	0.0	0.0
BPGM	up	669	symbol	H. sapiens	669	H. sapiens	bisphosphoglycerate mutase	GO:0060856 establishment of blood-brain barrier;GO:0015671 oxygen transport;GO:0015669 gas transport		Disease related genes; ENZYME proteins:Isomerase; Human disease related genes:Cardiovascular diseases:Hematologic diseases; Predicted intracellular proteins; Enzymes; Potential drug targets	Nucleoli;Nucleoli rim (Approved); Additional: Nucleoplasm			(M5913)HALLMARK INTERFERON GAMMA RESPONSE; (M5945)HALLMARK HEME METABOLISM; (M5953)HALLMARK KRAS SIGNALING UP	0.0	0.0	0.0	0.0	0.0	0.0	0.0	1.0	0.0	0.0	1.0	0.0	0.0	0.0	0.0	0.0	0.0	1.0	0.0	0.0
SKIC8	up	80349	gene_synonym	H. sapiens	80349	H. sapiens	SKI8 subunit of superkiller complex	GO:2001162 positive regulation of histone H3-K79 methylation;GO:2001160 regulation of histone H3-K79 methylation;GO:0080182 histone H3-K4 trimethylation		Predicted intracellular proteins	Cytosol;Nucleoplasm (Enhanced)				1.0	0.0	0.0	0.0	0.0	0.0	0.0	0.0	0.0	0.0	0.0	1.0	0.0	0.0	0.0	0.0	0.0	0.0	0.0	0.0
SLC25A2	up	83884	symbol	H. sapiens	83884	H. sapiens	solute carrier family 25 member 2	GO:1990575 mitochondrial L-ornithine transmembrane transport;GO:1903352 L-ornithine transmembrane transport;GO:0015822 ornithine transport		Transporters:Electrochemical Potential-driven transporters		Ornithine			0.0	0.0	0.0	0.0	0.0	0.0	0.0	0.0	0.0	0.0	0.0	0.0	0.0	1.0	0.0	0.0	0.0	0.0	0.0	0.0
PPIL3	up	53938	symbol	H. sapiens	53938	H. sapiens	peptidylprolyl isomerase like 3	GO:0000413 protein peptidyl-prolyl isomerization;GO:0018208 peptidyl-proline modification;GO:0006457 protein folding		Enzymes; Predicted intracellular proteins; ENZYME proteins:Isomerase	Nucleoplasm (Approved); Additional: Nucleoli				0.0	0.0	0.0	0.0	0.0	0.0	0.0	0.0	0.0	0.0	0.0	1.0	0.0	0.0	0.0	0.0	0.0	0.0	0.0	0.0
PM20D1	up	148811	symbol	H. sapiens	148811	H. sapiens	peptidase M20 domain containing 1	GO:2000275 regulation of oxidative phosphorylation uncoupler activity;GO:0043605 amide catabolic process;GO:1990845 adaptive thermogenesis		Enzymes; Predicted secreted proteins; Peptidases:Metallopeptidases; ENZYME proteins:Hydrolases					0.0	0.0	0.0	0.0	0.0	0.0	0.0	0.0	0.0	0.0	1.0	0.0	0.0	1.0	0.0	0.0	0.0	0.0	0.0	0.0
ARSG	up	22901	symbol	H. sapiens	22901	H. sapiens	arylsulfatase G	GO:0006790 sulfur compound metabolic process;GO:0044237 cellular metabolic process;GO:0008152 metabolic process		Disease related genes; ENZYME proteins:Hydrolases; Predicted intracellular proteins; Enzymes; Potential drug targets					0.0	0.0	0.0	0.0	0.0	0.0	0.0	0.0	0.0	0.0	1.0	0.0	0.0	0.0	0.0	0.0	0.0	0.0	0.0	0.0
MX1	up	4599	symbol	H. sapiens	4599	H. sapiens	MX dynamin like GTPase 1	GO:0070106 interleukin-27-mediated signaling pathway;GO:0140374 antiviral innate immune response;GO:0034340 response to type I interferon		Predicted intracellular proteins	Cytosol;Nuclear membrane (Supported)			(M5911)HALLMARK INTERFERON ALPHA RESPONSE; (M5913)HALLMARK INTERFERON GAMMA RESPONSE; (M5956)HALLMARK KRAS SIGNALING DN	0.0	0.0	1.0	0.0	1.0	0.0	0.0	0.0	1.0	0.0	0.0	0.0	0.0	0.0	0.0	0.0	0.0	1.0	0.0	0.0
BUD13	up	84811	symbol	H. sapiens	84811	H. sapiens	BUD13 homolog	GO:1903241 U2-type prespliceosome assembly;GO:0000245 spliceosomal complex assembly;GO:0022618 ribonucleoprotein complex assembly		Predicted intracellular proteins	Nucleoplasm (Enhanced)				0.0	0.0	0.0	0.0	0.0	0.0	0.0	0.0	0.0	0.0	0.0	1.0	0.0	0.0	0.0	0.0	0.0	0.0	0.0	0.0
CAT	up	847	symbol	H. sapiens	847	H. sapiens	catalase	GO:0061691 detoxification of hydrogen peroxide;GO:0061692 cellular detoxification of hydrogen peroxide;GO:0080184 response to phenylpropanoid		Disease related genes; Human disease related genes:Congenital disorders of metabolism:Peroxisomal diseases; Cancer-related genes:Candidate cancer biomarkers; FDA approved drug targets:Small molecule drugs; Predicted intracellular proteins; ENZYME proteins:Oxidoreductases; Enzymes	Vesicles (Enhanced)	Fomepizole; Cannabidiol; Medical Cannabis; Nabiximols	(M136)PID FOXO PATHWAY	(M5938)HALLMARK REACTIVE OXYGEN SPECIES PATHWAY; (M5949)HALLMARK PEROXISOME; (M5948)HALLMARK BILE ACID METABOLISM	0.0	0.0	0.0	0.0	0.0	1.0	0.0	0.0	0.0	0.0	0.0	0.0	0.0	0.0	1.0	0.0	0.0	0.0	0.0	0.0
ZUP1	up	221302	gene_synonym	H. sapiens	221302	H. sapiens	zinc finger containing ubiquitin peptidase 1			Enzymes; Predicted intracellular proteins; Peptidases:Cysteine-type peptidases; ENZYME proteins:Hydrolases	Nucleoplasm (Supported); Additional: Cytosol				0.0	0.0	0.0	0.0	0.0	0.0	0.0	0.0	0.0	0.0	0.0	0.0	0.0	0.0	0.0	0.0	0.0	0.0	0.0	0.0
POLA2	up	23649	symbol	H. sapiens	23649	H. sapiens	DNA polymerase alpha 2, accessory subunit	GO:0006269 DNA replication, synthesis of RNA primer;GO:0006270 DNA replication initiation;GO:0006606 protein import into nucleus		Predicted intracellular proteins	Nucleoplasm (Supported); Additional: Cytosol	Dacarbazine		(M5898)HALLMARK DNA REPAIR; (M5901)HALLMARK G2M CHECKPOINT; (M5925)HALLMARK E2F TARGETS	0.0	0.0	0.0	0.0	0.0	0.0	0.0	0.0	0.0	0.0	0.0	0.0	0.0	0.0	1.0	0.0	0.0	0.0	0.0	0.0
ILF2	up	3608	symbol	H. sapiens	3608	H. sapiens	interleukin enhancer binding factor 2	GO:0045893 positive regulation of DNA-templated transcription;GO:1903508 positive regulation of nucleic acid-templated transcription;GO:1902680 positive regulation of RNA biosynthetic process		Predicted intracellular proteins	Nucleoplasm (Supported)			(M5926)HALLMARK MYC TARGETS V1	0.0	0.0	0.0	0.0	0.0	1.0	0.0	0.0	0.0	0.0	0.0	0.0	0.0	0.0	0.0	0.0	0.0	0.0	0.0	0.0
C1orf56	up	54964	symbol	H. sapiens	54964	H. sapiens	chromosome 1 open reading frame 56	GO:0042127 regulation of cell population proliferation;GO:0050794 regulation of cellular process;GO:0050789 regulation of biological process		Predicted secreted proteins					0.0	0.0	0.0	0.0	0.0	0.0	0.0	0.0	0.0	0.0	0.0	0.0	0.0	0.0	0.0	0.0	0.0	0.0	0.0	0.0
DHX40	up	79665	symbol	H. sapiens	79665	H. sapiens	DEAH-box helicase 40			Enzymes; Predicted intracellular proteins; ENZYME proteins:Hydrolases	Nucleoplasm (Approved)				0.0	0.0	0.0	0.0	0.0	0.0	0.0	0.0	0.0	0.0	0.0	0.0	0.0	0.0	0.0	0.0	0.0	0.0	0.0	0.0
TSPAN33	up	340348	symbol	H. sapiens	340348	H. sapiens	tetraspanin 33	GO:0046931 pore complex assembly;GO:0072659 protein localization to plasma membrane;GO:1990778 protein localization to cell periphery		Transporters:Accessory Factors Involved in Transport	Microtubules (Approved)				0.0	0.0	0.0	0.0	0.0	0.0	0.0	0.0	0.0	0.0	0.0	0.0	0.0	0.0	0.0	0.0	0.0	0.0	0.0	0.0
NUP54	up	53371	symbol	H. sapiens	53371	H. sapiens	nucleoporin 54	GO:0036228 protein localization to nuclear inner membrane;GO:0090435 protein localization to nuclear envelope;GO:0006999 nuclear pore organization		Transporters:Transporter channels and pores; Predicted intracellular proteins	Nucleoplasm (Approved)				0.0	0.0	1.0	0.0	1.0	0.0	0.0	0.0	0.0	0.0	0.0	1.0	0.0	0.0	1.0	0.0	0.0	0.0	0.0	0.0
RSAD2	up	91543	symbol	H. sapiens	91543	H. sapiens	radical S-adenosyl methionine domain containing 2	GO:0034157 positive regulation of toll-like receptor 7 signaling pathway;GO:0034165 positive regulation of toll-like receptor 9 signaling pathway;GO:0034155 regulation of toll-like receptor 7 signaling pathway		Predicted intracellular proteins	Endoplasmic reticulum (Supported); Additional: Nucleoli fibrillar center			(M5911)HALLMARK INTERFERON ALPHA RESPONSE; (M5913)HALLMARK INTERFERON GAMMA RESPONSE; (M5956)HALLMARK KRAS SIGNALING DN	0.0	1.0	1.0	1.0	1.0	0.0	0.0	1.0	1.0	0.0	0.0	0.0	0.0	0.0	0.0	0.0	0.0	0.0	0.0	0.0
TM7SF3	up	51768	symbol	H. sapiens	51768	H. sapiens	transmembrane 7 superfamily member 3	GO:0034620 cellular response to unfolded protein;GO:0032024 positive regulation of insulin secretion;GO:0035967 cellular response to topologically incorrect protein		Predicted intracellular proteins	Cytosol (Supported); Additional: Nucleoplasm			(M5939)HALLMARK P53 PATHWAY	0.0	0.0	0.0	0.0	0.0	0.0	0.0	0.0	0.0	0.0	0.0	0.0	0.0	0.0	0.0	0.0	0.0	0.0	0.0	0.0
TMEM219	up	124446	symbol	H. sapiens	124446	H. sapiens	transmembrane protein 219	GO:0006915 apoptotic process;GO:0012501 programmed cell death;GO:0008219 cell death		Predicted intracellular proteins					0.0	0.0	0.0	0.0	0.0	0.0	0.0	0.0	0.0	0.0	0.0	0.0	0.0	0.0	0.0	0.0	0.0	0.0	0.0	0.0
TMEM199	up	147007	symbol	H. sapiens	147007	H. sapiens	transmembrane protein 199	GO:0070072 vacuolar proton-transporting V-type ATPase complex assembly;GO:0070070 proton-transporting V-type ATPase complex assembly;GO:1905146 lysosomal protein catabolic process		Disease related genes; Transporters; Predicted intracellular proteins; Human disease related genes:Congenital disorders of metabolism:Congenital disorders of glycan/glycoprotein metabolism; Potential drug targets					0.0	0.0	0.0	0.0	0.0	0.0	1.0	0.0	0.0	0.0	0.0	0.0	0.0	0.0	0.0	0.0	0.0	0.0	0.0	0.0
NANS	up	54187	symbol	H. sapiens	54187	H. sapiens	N-acetylneuraminate synthase	GO:0006055 CMP-N-acetylneuraminate biosynthetic process;GO:0046381 CMP-N-acetylneuraminate metabolic process;GO:0009226 nucleotide-sugar biosynthetic process		Disease related genes; ENZYME proteins:Transferases; Human disease related genes:Congenital malformations:Congenital malformations of the musculoskeletal system; Predicted intracellular proteins; Enzymes; Potential drug targets	Nucleoplasm (Enhanced)				0.0	0.0	0.0	0.0	0.0	0.0	0.0	0.0	0.0	0.0	0.0	0.0	0.0	0.0	0.0	0.0	0.0	0.0	0.0	0.0
IFI44	up	10561	symbol	H. sapiens	10561	H. sapiens	interferon induced protein 44	GO:0009615 response to virus;GO:0009617 response to bacterium;GO:0051707 response to other organism		Predicted intracellular proteins	Nucleoplasm (Approved)			(M5911)HALLMARK INTERFERON ALPHA RESPONSE; (M5913)HALLMARK INTERFERON GAMMA RESPONSE	0.0	0.0	0.0	0.0	0.0	0.0	0.0	0.0	1.0	0.0	0.0	0.0	0.0	0.0	0.0	0.0	0.0	0.0	0.0	0.0
IRAK1	down	3654	symbol	H. sapiens	3654	H. sapiens	interleukin 1 receptor associated kinase 1	GO:0034134 toll-like receptor 2 signaling pathway;GO:0034162 toll-like receptor 9 signaling pathway;GO:0002755 MyD88-dependent toll-like receptor signaling pathway	yes	Enzymes; Kinases:TKL Ser/Thr protein kinases; Predicted intracellular proteins; ENZYME proteins:Transferases	Cytosol;Nucleoplasm (Supported)	Fostamatinib	(M264)PID TOLL ENDOGENOUS PATHWAY; (M110)PID IL1 PATHWAY; (M153)PID P75 NTR PATHWAY	(M5939)HALLMARK P53 PATHWAY	1.0	0.0	1.0	1.0	1.0	0.0	0.0	0.0	1.0	0.0	0.0	0.0	1.0	0.0	1.0	0.0	0.0	1.0	0.0	0.0
C12orf75	down	387882	symbol	H. sapiens	387882	H. sapiens	chromosome 12 open reading frame 75			Predicted intracellular proteins	Vesicles (Approved)				0.0	0.0	0.0	0.0	0.0	0.0	0.0	0.0	0.0	0.0	0.0	0.0	0.0	0.0	0.0	0.0	0.0	0.0	0.0	0.0
PSMA5	down	5686	symbol	H. sapiens	5686	H. sapiens	proteasome 20S subunit alpha 5	GO:0043161 proteasome-mediated ubiquitin-dependent protein catabolic process;GO:0010498 proteasomal protein catabolic process;GO:0006511 ubiquitin-dependent protein catabolic process		Enzymes; Predicted intracellular proteins; Peptidases:Threonine-type peptidases	Cytosol (Supported)	(3AR,6R,6AS)-6-((S)-((S)-CYCLOHEX-2-ENYL)(HYDROXY)METHYL)-6A-METHYL-4-OXO-HEXAHYDRO-2H-FURO[3,2-C]PYRROLE-6-CARBALDEHYDE			0.0	0.0	1.0	0.0	0.0	1.0	1.0	0.0	0.0	0.0	0.0	1.0	0.0	0.0	1.0	0.0	0.0	0.0	0.0	0.0
INTS7	down	25896	symbol	H. sapiens	25896	H. sapiens	integrator complex subunit 7	GO:0034472 snRNA 3'-end processing;GO:0016180 snRNA processing;GO:0016073 snRNA metabolic process		Predicted intracellular proteins	Nuclear bodies (Supported)				0.0	0.0	0.0	0.0	0.0	0.0	0.0	0.0	0.0	0.0	0.0	0.0	0.0	0.0	0.0	0.0	0.0	0.0	0.0	0.0
CLPTM1L	down	81037	symbol	H. sapiens	81037	H. sapiens	CLPTM1 like	GO:0017121 plasma membrane phospholipid scrambling;GO:0045332 phospholipid translocation;GO:0034204 lipid translocation			Endoplasmic reticulum (Approved)				0.0	0.0	0.0	0.0	0.0	0.0	0.0	0.0	0.0	0.0	0.0	0.0	0.0	0.0	0.0	0.0	0.0	0.0	0.0	0.0
B3GALT6	down	126792	symbol	H. sapiens	126792	H. sapiens	beta-1,3-galactosyltransferase 6	GO:0030206 chondroitin sulfate biosynthetic process;GO:0050650 chondroitin sulfate proteoglycan biosynthetic process;GO:0015012 heparan sulfate proteoglycan biosynthetic process		Disease related genes; ENZYME proteins:Transferases; Human disease related genes:Congenital malformations:Congenital malformations of skin; Human disease related genes:Congenital malformations:Congenital malformations of the musculoskeletal system; Predicted intracellular proteins; Enzymes; Potential drug targets				(M5891)HALLMARK HYPOXIA; (M5937)HALLMARK GLYCOLYSIS	0.0	0.0	0.0	0.0	0.0	0.0	0.0	0.0	0.0	0.0	0.0	0.0	0.0	1.0	0.0	0.0	0.0	0.0	0.0	0.0
PDIA6	down	10130	symbol	H. sapiens	10130	H. sapiens	protein disulfide isomerase family A member 6	GO:0006457 protein folding;GO:0034976 response to endoplasmic reticulum stress;GO:0033554 cellular response to stress		Enzymes; Predicted intracellular proteins; ENZYME proteins:Isomerase	Cytosol;Endoplasmic reticulum (Supported)			(M5922)HALLMARK UNFOLDED PROTEIN RESPONSE	0.0	0.0	0.0	0.0	0.0	0.0	0.0	0.0	0.0	0.0	0.0	0.0	0.0	0.0	1.0	0.0	1.0	0.0	0.0	0.0
MRPL36	down	64979	symbol	H. sapiens	64979	H. sapiens	mitochondrial ribosomal protein L36	GO:0032543 mitochondrial translation;GO:0140053 mitochondrial gene expression;GO:0042254 ribosome biogenesis		Ribosomal proteins; Predicted intracellular proteins	Mitochondria;Nuclear bodies (Supported)				0.0	0.0	0.0	0.0	0.0	0.0	0.0	0.0	0.0	0.0	0.0	0.0	0.0	1.0	0.0	0.0	0.0	0.0	0.0	0.0
CX3CR1	down	1524	symbol	H. sapiens	1524	H. sapiens	C-X3-C motif chemokine receptor 1	GO:0150089 multiple spine synapse organization;GO:0150090 multiple spine synapse organization, single dendrite;GO:1904150 negative regulation of microglial cell mediated cytotoxicity		Human disease related genes:Nervous system diseases:Eye disease; Human disease related genes:Cardiovascular diseases:Vascular diseases; Disease related genes; G-protein coupled receptors:Chemokines and chemotactic factors receptors; G-protein coupled receptors:GPCRs excl olfactory receptors; Potential drug targets	Plasma membrane (Approved)				0.0	1.0	0.0	1.0	1.0	0.0	0.0	1.0	1.0	0.0	0.0	0.0	0.0	0.0	0.0	0.0	0.0	1.0	0.0	0.0
XPO7	down	23039	symbol	H. sapiens	23039	H. sapiens	exportin 7	GO:0006611 protein export from nucleus;GO:0051168 nuclear export;GO:0006913 nucleocytoplasmic transport		Transporters:Transporter channels and pores; Predicted intracellular proteins				(M5945)HALLMARK HEME METABOLISM	0.0	0.0	0.0	0.0	0.0	0.0	0.0	0.0	0.0	0.0	0.0	0.0	0.0	0.0	0.0	0.0	0.0	0.0	0.0	0.0
NLRC3	down	197358	symbol	H. sapiens	197358	H. sapiens	NLR family CARD domain containing 3	GO:0032687 negative regulation of interferon-alpha production;GO:1900226 negative regulation of NLRP3 inflammasome complex assembly;GO:0032688 negative regulation of interferon-beta production		Predicted intracellular proteins	Cytosol (Supported); Additional: Centriolar satellite;Vesicles				0.0	0.0	0.0	1.0	0.0	0.0	0.0	1.0	0.0	0.0	0.0	0.0	0.0	0.0	0.0	0.0	0.0	0.0	0.0	0.0
APOBEC3D	down	140564	symbol	H. sapiens	140564	H. sapiens	apolipoprotein B mRNA editing enzyme catalytic subunit 3D	GO:0070383 DNA cytosine deamination;GO:0006216 cytidine catabolic process;GO:0009972 cytidine deamination		Enzymes; Predicted intracellular proteins; ENZYME proteins:Hydrolases					0.0	0.0	0.0	0.0	0.0	0.0	0.0	0.0	1.0	0.0	0.0	0.0	0.0	0.0	0.0	0.0	0.0	0.0	0.0	0.0
MRPL28	down	10573	symbol	H. sapiens	10573	H. sapiens	mitochondrial ribosomal protein L28	GO:0032543 mitochondrial translation;GO:0140053 mitochondrial gene expression;GO:0006412 translation		Ribosomal proteins; Predicted intracellular proteins	Mitochondria (Supported)				0.0	0.0	0.0	0.0	0.0	0.0	0.0	0.0	0.0	0.0	0.0	0.0	0.0	1.0	0.0	0.0	0.0	0.0	0.0	0.0
RRAS2	down	22800	symbol	H. sapiens	22800	H. sapiens	RAS related 2	GO:0036135 Schwann cell migration;GO:1900149 positive regulation of Schwann cell migration;GO:1900147 regulation of Schwann cell migration		RAS pathway related proteins; Predicted intracellular proteins; Disease related genes; Human disease related genes:Congenital malformations:Other congenital malformations	Cytosol;Nucleoplasm (Approved)				0.0	0.0	0.0	0.0	0.0	0.0	0.0	0.0	0.0	0.0	0.0	0.0	0.0	0.0	0.0	0.0	0.0	0.0	0.0	0.0
ANXA6	down	309	symbol	H. sapiens	309	H. sapiens	annexin A6	GO:0003418 growth plate cartilage chondrocyte differentiation;GO:0003413 chondrocyte differentiation involved in endochondral bone morphogenesis;GO:0003417 growth plate cartilage development		Transporters:Transporter channels and pores; Predicted intracellular proteins	Cytosol (Approved)		(M5880)NABA ECM AFFILIATED; (M5885)NABA MATRISOME ASSOCIATED; (M5889)NABA MATRISOME		0.0	0.0	0.0	0.0	0.0	0.0	0.0	0.0	0.0	0.0	0.0	0.0	0.0	0.0	0.0	0.0	0.0	0.0	0.0	0.0
SLC4A7	down	9497	symbol	H. sapiens	9497	H. sapiens	solute carrier family 4 member 7	GO:0090383 phagosome acidification;GO:0060117 auditory receptor cell development;GO:0090382 phagosome maturation		Transporters:Electrochemical Potential-driven transporters	Plasma membrane (Supported); Additional: Cytosol;Focal adhesion sites				0.0	0.0	0.0	0.0	0.0	0.0	0.0	0.0	0.0	0.0	0.0	0.0	0.0	0.0	0.0	0.0	0.0	0.0	0.0	0.0
GAS7	down	8522	symbol	H. sapiens	8522	H. sapiens	growth arrest specific 7	GO:0030041 actin filament polymerization;GO:0008154 actin polymerization or depolymerization;GO:0051258 protein polymerization		Predicted intracellular proteins; Cancer-related genes; Disease related genes	Plasma membrane (Approved); Additional: Actin filaments;Focal adhesion sites				0.0	0.0	0.0	0.0	0.0	0.0	0.0	0.0	0.0	0.0	0.0	0.0	0.0	0.0	0.0	0.0	0.0	0.0	0.0	0.0
TESC	down	54997	symbol	H. sapiens	54997	H. sapiens	tescalcin	GO:0032417 positive regulation of sodium:proton antiporter activity;GO:0032415 regulation of sodium:proton antiporter activity;GO:0030854 positive regulation of granulocyte differentiation		Predicted intracellular proteins	Nucleoplasm (Supported); Additional: Cytosol				1.0	0.0	0.0	0.0	0.0	0.0	0.0	0.0	0.0	0.0	0.0	0.0	0.0	0.0	0.0	0.0	0.0	0.0	0.0	0.0
CLIC1	down	1192	symbol	H. sapiens	1192	H. sapiens	chloride intracellular channel 1	GO:0070527 platelet aggregation;GO:0034109 homotypic cell-cell adhesion;GO:0051881 regulation of mitochondrial membrane potential		Transporters:Transporter channels and pores; Cancer-related genes:Candidate cancer biomarkers; Predicted intracellular proteins	Cytosol (Supported)	Copper; Artenimol			0.0	0.0	0.0	0.0	0.0	0.0	0.0	1.0	0.0	0.0	0.0	0.0	0.0	0.0	0.0	0.0	1.0	0.0	0.0	0.0
WEE1	down	7465	symbol	H. sapiens	7465	H. sapiens	WEE1 G2 checkpoint kinase	GO:0000086 G2/M transition of mitotic cell cycle;GO:0044839 cell cycle G2/M phase transition;GO:2000134 negative regulation of G1/S transition of mitotic cell cycle	yes	Kinases; ENZYME proteins:Transferases; Cancer-related genes:Candidate cancer biomarkers; Predicted intracellular proteins; Enzymes	Nucleoli (Approved)	9-HYDROXY-4-PHENYL-6H-PYRROLO[3,4-C]CARBAZOLE-1,3-DIONE; 9-HYDROXY-6-(3-HYDROXYPROPYL)-4-(2-METHOXYPHENYL)PYRROLO[3,4-C]CARBAZOLE-1,3(2H,6H)-DIONE; N-[4-(2-CHLOROPHENYL)-1,3-DIOXO-1,2,3,6-TETRAHYDROPYRROLO[3,4-C]CARBAZOL-9-YL]FORMAMIDE; 4-(2-chlorophenyl)-8-(2-hydroxyethyl)-6-methylpyrrolo[3,4-e]indole-1,3(2H,6H)-dione; 3-(9-HYDROXY-1,3-DIOXO-4-PHENYL-2,3-DIHYDROPYRROLO[3,4-C]CARBAZOL-6(1H)-YL)PR…	(M10154)SA G2 AND M PHASES; (M129)PID PLK1 PATHWAY	(M5902)HALLMARK APOPTOSIS; (M5925)HALLMARK E2F TARGETS	0.0	0.0	0.0	0.0	0.0	0.0	0.0	0.0	0.0	0.0	0.0	0.0	0.0	0.0	1.0	0.0	0.0	0.0	0.0	0.0
CCDC167	down	154467	symbol	H. sapiens	154467	H. sapiens	coiled-coil domain containing 167				Cytosol (Approved)				0.0	0.0	0.0	0.0	0.0	0.0	0.0	0.0	0.0	0.0	0.0	0.0	0.0	0.0	0.0	0.0	0.0	0.0	0.0	0.0
ADA2	down	51816	gene_synonym	H. sapiens	51816	H. sapiens	adenosine deaminase 2	GO:0046103 inosine biosynthetic process;GO:0006154 adenosine catabolic process;GO:0046102 inosine metabolic process		Human disease related genes:Cardiovascular diseases:Vascular diseases; Disease related genes; ENZYME proteins:Hydrolases; Predicted secreted proteins; Predicted intracellular proteins; Enzymes; Potential drug targets					0.0	0.0	0.0	0.0	0.0	1.0	0.0	0.0	0.0	0.0	0.0	0.0	0.0	0.0	0.0	0.0	0.0	0.0	0.0	0.0
COA8	down	84334	gene_synonym	H. sapiens	84334	H. sapiens	cytochrome c oxidase assembly factor 8	GO:1904734 positive regulation of electron transfer activity;GO:1904960 positive regulation of cytochrome-c oxidase activity;GO:1904959 regulation of cytochrome-c oxidase activity		Predicted intracellular proteins; Human disease related genes:Congenital disorders of metabolism:Mitochondrial diseases; Disease related genes					0.0	0.0	0.0	0.0	0.0	0.0	0.0	0.0	0.0	0.0	0.0	0.0	0.0	0.0	0.0	0.0	0.0	0.0	0.0	0.0
DCAF6	down	55827	symbol	H. sapiens	55827	H. sapiens	DDB1 and CUL4 associated factor 6	GO:0016567 protein ubiquitination;GO:0032446 protein modification by small protein conjugation;GO:0070647 protein modification by small protein conjugation or removal		Predicted intracellular proteins	Focal adhesion sites;Nucleoplasm (Approved); Additional: Cytosol				0.0	0.0	0.0	0.0	0.0	0.0	1.0	0.0	0.0	0.0	0.0	0.0	0.0	0.0	0.0	0.0	0.0	0.0	0.0	0.0
MRPL27	down	51264	symbol	H. sapiens	51264	H. sapiens	mitochondrial ribosomal protein L27	GO:0032543 mitochondrial translation;GO:0140053 mitochondrial gene expression;GO:0006412 translation		Ribosomal proteins; Predicted intracellular proteins					0.0	0.0	0.0	0.0	0.0	0.0	0.0	0.0	0.0	0.0	0.0	0.0	0.0	1.0	0.0	0.0	0.0	0.0	0.0	0.0
GAB3	down	139716	symbol	H. sapiens	139716	H. sapiens	GRB2 associated binding protein 3	GO:0030225 macrophage differentiation;GO:0002573 myeloid leukocyte differentiation;GO:0030099 myeloid cell differentiation		Predicted intracellular proteins	Nuclear speckles (Approved); Additional: Cytosol;Nucleoplasm				0.0	0.0	1.0	0.0	0.0	0.0	0.0	1.0	0.0	0.0	0.0	0.0	0.0	0.0	0.0	0.0	0.0	0.0	0.0	0.0
TMEM115	down	11070	symbol	H. sapiens	11070	H. sapiens	transmembrane protein 115	GO:0006890 retrograde vesicle-mediated transport, Golgi to endoplasmic reticulum;GO:0048193 Golgi vesicle transport;GO:0008285 negative regulation of cell population proliferation			Golgi apparatus (Supported)				0.0	0.0	0.0	0.0	0.0	0.0	0.0	0.0	0.0	0.0	0.0	0.0	0.0	0.0	0.0	0.0	0.0	0.0	0.0	0.0
PSMB3	down	5691	symbol	H. sapiens	5691	H. sapiens	proteasome 20S subunit beta 3	GO:0043161 proteasome-mediated ubiquitin-dependent protein catabolic process;GO:0010498 proteasomal protein catabolic process;GO:0006511 ubiquitin-dependent protein catabolic process		Enzymes; Predicted intracellular proteins; Peptidases:Threonine-type peptidases		(3AR,6R,6AS)-6-((S)-((S)-CYCLOHEX-2-ENYL)(HYDROXY)METHYL)-6A-METHYL-4-OXO-HEXAHYDRO-2H-FURO[3,2-C]PYRROLE-6-CARBALDEHYDE		(M5926)HALLMARK MYC TARGETS V1	0.0	0.0	1.0	0.0	0.0	0.0	1.0	0.0	0.0	0.0	0.0	1.0	0.0	0.0	1.0	0.0	0.0	0.0	0.0	0.0
MPRIP	down	23164	symbol	H. sapiens	23164	H. sapiens	myosin phosphatase Rho interacting protein			Predicted intracellular proteins	Actin filaments (Supported); Additional: Cytosol				0.0	0.0	0.0	0.0	0.0	0.0	0.0	0.0	0.0	0.0	0.0	0.0	0.0	0.0	1.0	0.0	0.0	0.0	0.0	0.0
USP28	down	57646	symbol	H. sapiens	57646	H. sapiens	ubiquitin specific peptidase 28	GO:0071947 protein deubiquitination involved in ubiquitin-dependent protein catabolic process;GO:0042771 intrinsic apoptotic signaling pathway in response to DNA damage by p53 class mediator;GO:0072332 intrinsic apoptotic signaling pathway by p53 class mediator		Enzymes; Predicted intracellular proteins; Peptidases:Cysteine-type peptidases; ENZYME proteins:Hydrolases	Nucleoplasm (Supported); Additional: Nuclear bodies				0.0	0.0	0.0	0.0	0.0	0.0	1.0	1.0	0.0	0.0	0.0	0.0	0.0	0.0	1.0	0.0	0.0	0.0	0.0	0.0
NBAS	down	51594	symbol	H. sapiens	51594	H. sapiens	NBAS subunit of NRZ tethering complex	GO:2000623 negative regulation of nuclear-transcribed mRNA catabolic process, nonsense-mediated decay;GO:2000622 regulation of nuclear-transcribed mRNA catabolic process, nonsense-mediated decay;GO:0006890 retrograde vesicle-mediated transport, Golgi to endoplasmic reticulum		Predicted intracellular proteins; Human disease related genes:Congenital disorders of metabolism:Mitochondrial diseases; Disease related genes; Human disease related genes:Congenital malformations:Other congenital malformations	Golgi apparatus (Approved); Additional: Nuclear membrane;Nucleoli				0.0	0.0	0.0	0.0	0.0	0.0	1.0	0.0	0.0	0.0	0.0	1.0	0.0	0.0	0.0	0.0	0.0	0.0	0.0	0.0
C9orf85	down	138241	symbol	H. sapiens	138241	H. sapiens	chromosome 9 open reading frame 85			Predicted intracellular proteins	Golgi apparatus (Approved); Additional: Nucleoli;Nucleoplasm				0.0	0.0	0.0	0.0	0.0	0.0	0.0	0.0	0.0	0.0	0.0	0.0	0.0	0.0	0.0	0.0	0.0	0.0	0.0	0.0
ACTR1A	down	10121	symbol	H. sapiens	10121	H. sapiens	actin related protein 1A	GO:0016192 vesicle-mediated transport;GO:0006810 transport;GO:0051234 establishment of localization		Predicted intracellular proteins	Microtubules (Approved)				0.0	0.0	0.0	0.0	1.0	0.0	1.0	0.0	0.0	0.0	0.0	0.0	0.0	0.0	1.0	0.0	0.0	0.0	0.0	0.0
COASY	down	80347	symbol	H. sapiens	80347	H. sapiens	Coenzyme A synthase	GO:0015937 coenzyme A biosynthetic process;GO:0015936 coenzyme A metabolic process;GO:0033866 nucleoside bisphosphate biosynthetic process	yes	Human disease related genes:Nervous system diseases:Neurodegenerative diseases; Disease related genes; ENZYME proteins:Transferases; Predicted intracellular proteins; Enzymes; Potential drug targets					0.0	0.0	0.0	0.0	0.0	0.0	0.0	0.0	0.0	0.0	0.0	0.0	0.0	0.0	0.0	0.0	0.0	0.0	0.0	0.0
TARP	down	445347	symbol	H. sapiens	445347	H. sapiens	TCR gamma alternate reading frame protein								0.0	0.0	0.0	0.0	0.0	0.0	0.0	0.0	0.0	0.0	0.0	0.0	0.0	0.0	0.0	0.0	0.0	0.0	0.0	0.0
ZNF683	down	257101	symbol	H. sapiens	257101	H. sapiens	zinc finger protein 683	GO:0033082 regulation of extrathymic T cell differentiation;GO:0032826 regulation of natural killer cell differentiation involved in immune response;GO:0051136 regulation of NK T cell differentiation		Transcription factors:Zinc-coordinating DNA-binding domains; Predicted intracellular proteins					1.0	1.0	0.0	0.0	1.0	0.0	0.0	0.0	1.0	0.0	0.0	0.0	0.0	0.0	0.0	0.0	0.0	0.0	0.0	0.0
PDCL3	down	79031	symbol	H. sapiens	79031	H. sapiens	phosducin like 3	GO:1903645 negative regulation of chaperone-mediated protein folding;GO:1903644 regulation of chaperone-mediated protein folding;GO:1903333 negative regulation of protein folding		Predicted intracellular proteins	Cytosol (Enhanced); Additional: Nucleoplasm				0.0	0.0	0.0	0.0	0.0	0.0	0.0	0.0	0.0	0.0	0.0	0.0	0.0	0.0	0.0	0.0	0.0	0.0	0.0	0.0
TMC4	down	147798	symbol	H. sapiens	147798	H. sapiens	transmembrane channel like 4	GO:0034220 monoatomic ion transmembrane transport;GO:0006811 monoatomic ion transport;GO:0055085 transmembrane transport			Vesicles (Approved)				0.0	0.0	0.0	0.0	0.0	0.0	0.0	0.0	0.0	0.0	0.0	0.0	0.0	0.0	0.0	0.0	0.0	0.0	0.0	0.0
DIRAS1	down	148252	symbol	H. sapiens	148252	H. sapiens	DIRAS family GTPase 1	GO:0007165 signal transduction;GO:0023052 signaling;GO:0007154 cell communication		Predicted intracellular proteins	Plasma membrane;Vesicles (Approved); Additional: Nucleoplasm				0.0	0.0	0.0	0.0	0.0	0.0	0.0	0.0	0.0	0.0	0.0	0.0	0.0	0.0	0.0	0.0	0.0	0.0	0.0	0.0
UBA1	down	7317	symbol	H. sapiens	7317	H. sapiens	ubiquitin like modifier activating enzyme 1	GO:0006511 ubiquitin-dependent protein catabolic process;GO:0019941 modification-dependent protein catabolic process;GO:0043632 modification-dependent macromolecule catabolic process		ENZYME proteins:Ligase; Human disease related genes:Nervous system diseases:Neurodegenerative diseases; Disease related genes; Cancer-related genes:Candidate cancer biomarkers; Predicted intracellular proteins; Enzymes; Potential drug targets	Nucleoplasm (Supported); Additional: Cytosol	Hexatantalum Dodecabromide; Quercetin			0.0	0.0	0.0	0.0	0.0	0.0	1.0	0.0	0.0	0.0	0.0	0.0	0.0	0.0	1.0	0.0	0.0	0.0	0.0	0.0
SLC12A4	down	6560	symbol	H. sapiens	6560	H. sapiens	solute carrier family 12 member 4	GO:0140157 ammonium import across plasma membrane;GO:0072488 ammonium transmembrane transport;GO:0055064 chloride ion homeostasis		Transporters:Electrochemical Potential-driven transporters; FDA approved drug targets:Small molecule drugs	Endosomes (Approved)	Potassium chloride; Bumetanide		(M5934)HALLMARK XENOBIOTIC METABOLISM	0.0	0.0	0.0	0.0	0.0	0.0	0.0	0.0	0.0	0.0	0.0	0.0	0.0	0.0	0.0	0.0	0.0	0.0	0.0	0.0
RABGGTA	down	5875	symbol	H. sapiens	5875	H. sapiens	Rab geranylgeranyltransferase subunit alpha	GO:0018344 protein geranylgeranylation;GO:0018342 protein prenylation;GO:0097354 prenylation		Enzymes; Predicted intracellular proteins; ENZYME proteins:Transferases		N-Formylmethionine; Farnesyl diphosphate; Geranylgeranyl diphosphate	(M11)PID PRL SIGNALING EVENTS PATHWAY		0.0	0.0	0.0	0.0	0.0	0.0	0.0	0.0	0.0	0.0	0.0	0.0	0.0	0.0	0.0	0.0	0.0	0.0	0.0	0.0
RELT	down	84957	symbol	H. sapiens	84957	H. sapiens	RELT TNF receptor	GO:0097186 amelogenesis;GO:0042475 odontogenesis of dentin-containing tooth;GO:0042476 odontogenesis		Predicted intracellular proteins; Disease related genes; Human disease related genes:Digestive system diseases:Mouth and dental diseases	Nucleoplasm (Supported)				0.0	0.0	0.0	0.0	0.0	0.0	0.0	0.0	0.0	0.0	0.0	0.0	0.0	0.0	0.0	0.0	0.0	1.0	0.0	0.0
CIDECP1	down	152302	gene_synonym	H. sapiens	152302	H. sapiens	CIDEC pseudogene 1								0.0	0.0	0.0	0.0	0.0	0.0	0.0	0.0	0.0	0.0	0.0	0.0	0.0	0.0	0.0	0.0	0.0	0.0	0.0	0.0
GFPT2	down	9945	symbol	H. sapiens	9945	H. sapiens	glutamine-fructose-6-phosphate transaminase 2	GO:0006048 UDP-N-acetylglucosamine biosynthetic process;GO:0006002 fructose 6-phosphate metabolic process;GO:0046349 amino sugar biosynthetic process		Enzymes; Predicted intracellular proteins; ENZYME proteins:Transferases	Vesicles (Approved)			(M5890)HALLMARK TNFA SIGNALING VIA NFKB; (M5953)HALLMARK KRAS SIGNALING UP	0.0	0.0	0.0	0.0	0.0	0.0	0.0	0.0	0.0	0.0	0.0	0.0	0.0	1.0	0.0	0.0	0.0	1.0	0.0	0.0
NCOR2	down	9612	symbol	H. sapiens	9612	H. sapiens	nuclear receptor corepressor 2	GO:0060766 negative regulation of androgen receptor signaling pathway;GO:0044849 estrous cycle;GO:1902894 negative regulation of miRNA transcription		Predicted intracellular proteins; Cancer-related genes:Mutational cancer driver genes; Transcription factors:Helix-turn-helix domains	Nucleoplasm (Supported)		(M162)PID RXR VDR PATHWAY; (M207)PID RETINOIC ACID PATHWAY; (M30)PID HDAC CLASSII PATHWAY	(M5895)HALLMARK WNT BETA CATENIN SIGNALING; (M5896)HALLMARK TGF BETA SIGNALING; (M5906)HALLMARK ESTROGEN RESPONSE EARLY	0.0	0.0	0.0	0.0	0.0	0.0	0.0	0.0	0.0	0.0	1.0	0.0	0.0	0.0	1.0	0.0	0.0	0.0	0.0	0.0
CD38	down	952	symbol	H. sapiens	952	H. sapiens	CD38 molecule	GO:0014824 artery smooth muscle contraction;GO:0014820 tonic smooth muscle contraction;GO:0014829 vascular associated smooth muscle contraction		ENZYME proteins:Transferases; ENZYME proteins:Hydrolases; Cancer-related genes:Candidate cancer biomarkers; Predicted intracellular proteins; CD markers; Enzymes	Plasma membrane (Supported)	Daratumumab; Isatuximab		(M5897)HALLMARK IL6 JAK STAT3 SIGNALING; (M5902)HALLMARK APOPTOSIS; (M5913)HALLMARK INTERFERON GAMMA RESPONSE	1.0	0.0	0.0	1.0	1.0	0.0	0.0	1.0	0.0	0.0	0.0	0.0	0.0	0.0	0.0	0.0	0.0	0.0	0.0	0.0
NEFH	down	4744	symbol	H. sapiens	4744	H. sapiens	neurofilament heavy chain	GO:0033693 neurofilament bundle assembly;GO:0099185 postsynaptic intermediate filament cytoskeleton organization;GO:0048936 peripheral nervous system neuron axonogenesis		Predicted intracellular proteins; Human disease related genes:Nervous system diseases:Neurodegenerative diseases; Disease related genes				(M5951)HALLMARK SPERMATOGENESIS; (M5902)HALLMARK APOPTOSIS	0.0	0.0	0.0	0.0	0.0	0.0	0.0	0.0	0.0	0.0	0.0	0.0	0.0	0.0	1.0	0.0	0.0	1.0	0.0	0.0
CCNE1	down	898	symbol	H. sapiens	898	H. sapiens	cyclin E1	GO:1902462 positive regulation of mesenchymal stem cell proliferation;GO:1902460 regulation of mesenchymal stem cell proliferation;GO:0006270 DNA replication initiation		Human disease related genes:Cancers:Head and neck cancers; Cancer-related genes:Candidate cancer biomarkers; Predicted intracellular proteins; Human disease related genes:Cancers:Cancers of the digestive system	Nucleoplasm (Enhanced)		(M3686)SA REG CASCADE OF CYCLIN EXPR; (M11)PID PRL SIGNALING EVENTS PATHWAY; (M258)PID BARD1 PATHWAY	(M5941)HALLMARK UV RESPONSE UP; (M5947)HALLMARK IL2 STAT5 SIGNALING; (M5925)HALLMARK E2F TARGETS	0.0	0.0	1.0	0.0	0.0	0.0	0.0	0.0	0.0	0.0	0.0	0.0	0.0	0.0	1.0	0.0	0.0	0.0	0.0	0.0
DUSP4	down	1846	symbol	H. sapiens	1846	H. sapiens	dual specificity phosphatase 4	GO:0001706 endoderm formation;GO:0070373 negative regulation of ERK1 and ERK2 cascade;GO:0007492 endoderm development		Enzymes; Cancer-related genes:Candidate cancer biomarkers; Predicted intracellular proteins; ENZYME proteins:Hydrolases	Nucleoplasm (Supported)			(M5890)HALLMARK TNFA SIGNALING VIA NFKB	0.0	0.0	1.0	0.0	0.0	0.0	0.0	0.0	0.0	0.0	0.0	0.0	0.0	0.0	1.0	0.0	0.0	0.0	0.0	0.0
TNNT3	down	7140	symbol	H. sapiens	7140	H. sapiens	troponin T3, fast skeletal type	GO:1903612 positive regulation of calcium-dependent ATPase activity;GO:1903610 regulation of calcium-dependent ATPase activity;GO:0003009 skeletal muscle contraction		Predicted intracellular proteins; Disease related genes; Human disease related genes:Congenital malformations:Other congenital malformations				(M5909)HALLMARK MYOGENESIS	0.0	0.0	0.0	0.0	0.0	0.0	0.0	0.0	0.0	0.0	0.0	0.0	0.0	0.0	0.0	0.0	0.0	0.0	0.0	0.0
CDIPT	down	10423	symbol	H. sapiens	10423	H. sapiens	CDP-diacylglycerol--inositol 3-phosphatidyltransferase	GO:0046341 CDP-diacylglycerol metabolic process;GO:0006661 phosphatidylinositol biosynthetic process;GO:0046488 phosphatidylinositol metabolic process		Enzymes; ENZYME proteins:Transferases	Nuclear membrane;Nucleoplasm;Plasma membrane (Approved)	scyllo-inositol			0.0	0.0	0.0	0.0	0.0	0.0	0.0	0.0	0.0	0.0	1.0	0.0	0.0	0.0	0.0	0.0	0.0	0.0	0.0	0.0
BLTP2	down	9703	gene_synonym	H. sapiens	9703	H. sapiens	bridge-like lipid transfer protein family member 2			Predicted secreted proteins; Predicted intracellular proteins	Cytosol;Nuclear speckles (Approved)				0.0	0.0	0.0	0.0	0.0	0.0	0.0	0.0	0.0	0.0	0.0	0.0	0.0	0.0	0.0	0.0	0.0	0.0	0.0	0.0
CSNK1A1P1	down	161635	symbol	H. sapiens	161635	H. sapiens	casein kinase 1 alpha 1 pseudogene 1								0.0	0.0	0.0	0.0	0.0	0.0	0.0	0.0	0.0	0.0	0.0	0.0	0.0	0.0	0.0	0.0	0.0	0.0	0.0	0.0
INTS1	down	26173	symbol	H. sapiens	26173	H. sapiens	integrator complex subunit 1	GO:0034474 U2 snRNA 3'-end processing;GO:0001833 inner cell mass cell proliferation;GO:0001832 blastocyst growth		Predicted intracellular proteins; Disease related genes; Human disease related genes:Other diseases:Mental and behavioural disorders	Nucleoplasm (Approved)				0.0	0.0	0.0	0.0	0.0	0.0	0.0	1.0	0.0	0.0	0.0	0.0	0.0	0.0	0.0	0.0	0.0	0.0	0.0	0.0
RMDN3	down	55177	gene_synonym	H. sapiens	55177	H. sapiens	regulator of microtubule dynamics 3	GO:0006874 cellular calcium ion homeostasis;GO:0055074 calcium ion homeostasis;GO:0006875 cellular metal ion homeostasis		Predicted intracellular proteins	Mitochondria (Enhanced); Additional: Cytokinetic bridge			(M5905)HALLMARK ADIPOGENESIS	0.0	0.0	0.0	0.0	0.0	0.0	0.0	0.0	0.0	0.0	0.0	0.0	0.0	0.0	0.0	0.0	0.0	0.0	0.0	0.0
FUS	down	2521	symbol	H. sapiens	2521	H. sapiens	FUS RNA binding protein	GO:1990000 amyloid fibril formation;GO:1905168 positive regulation of double-strand break repair via homologous recombination;GO:0048255 mRNA stabilization		Human disease related genes:Nervous system diseases:Neurodegenerative diseases; Disease related genes; Cancer-related genes; Predicted intracellular proteins; Human disease related genes:Nervous system diseases:Other nervous and sensory system diseases	Nucleoplasm (Supported)			(M5922)HALLMARK UNFOLDED PROTEIN RESPONSE	0.0	0.0	0.0	0.0	0.0	0.0	0.0	0.0	0.0	0.0	0.0	1.0	0.0	0.0	1.0	0.0	0.0	0.0	0.0	0.0
CDK17	down	5128	symbol	H. sapiens	5128	H. sapiens	cyclin dependent kinase 17	GO:0000083 regulation of transcription involved in G1/S transition of mitotic cell cycle;GO:0000082 G1/S transition of mitotic cell cycle;GO:0044843 cell cycle G1/S phase transition	yes	Predicted intracellular proteins; Enzymes; Kinases:CMGC Ser/Thr protein kinases; ENZYME proteins:Transferases	Cytosol;Nucleoplasm (Approved)	Fostamatinib			0.0	0.0	0.0	0.0	0.0	0.0	0.0	0.0	0.0	0.0	0.0	0.0	0.0	0.0	0.0	0.0	0.0	0.0	0.0	0.0
PPBP	down	5473	symbol	H. sapiens	5473	H. sapiens	pro-platelet basic protein	GO:1904659 glucose transmembrane transport;GO:0008645 hexose transmembrane transport;GO:0015749 monosaccharide transmembrane transport		Predicted secreted proteins		Ethanesulfonic acid; Copper	(M5883)NABA SECRETED FACTORS; (M5885)NABA MATRISOME ASSOCIATED; (M5889)NABA MATRISOME	(M5953)HALLMARK KRAS SIGNALING UP	0.0	0.0	0.0	0.0	0.0	1.0	0.0	0.0	0.0	0.0	0.0	0.0	0.0	0.0	0.0	0.0	0.0	1.0	0.0	0.0
CIITA	down	4261	symbol	H. sapiens	4261	H. sapiens	class II major histocompatibility complex transactivator	GO:0045345 positive regulation of MHC class I biosynthetic process;GO:0045343 regulation of MHC class I biosynthetic process;GO:0032966 negative regulation of collagen biosynthetic process	yes	Disease related genes; ENZYME proteins:Transferases; Human disease related genes:Immune system diseases:Primary immunodeficiency; Cancer-related genes; Predicted intracellular proteins; Enzymes; Potential drug targets	Nucleoplasm (Supported)			(M5913)HALLMARK INTERFERON GAMMA RESPONSE	0.0	0.0	1.0	0.0	1.0	0.0	0.0	0.0	1.0	0.0	0.0	0.0	0.0	0.0	0.0	0.0	0.0	1.0	0.0	0.0
UBE2L6	down	9246	symbol	H. sapiens	9246	H. sapiens	ubiquitin conjugating enzyme E2 L6	GO:0032020 ISG15-protein conjugation;GO:0000209 protein polyubiquitination;GO:0006511 ubiquitin-dependent protein catabolic process		Enzymes; Predicted intracellular proteins; ENZYME proteins:Transferases	Cytosol (Approved)			(M5911)HALLMARK INTERFERON ALPHA RESPONSE; (M5935)HALLMARK FATTY ACID METABOLISM; (M5913)HALLMARK INTERFERON GAMMA RESPONSE	0.0	0.0	1.0	0.0	1.0	0.0	1.0	0.0	0.0	0.0	0.0	0.0	0.0	0.0	1.0	0.0	0.0	0.0	0.0	0.0
DXO	down	1797	gene_synonym	H. sapiens	1797	H. sapiens	decapping exoribonuclease	GO:0110155 NAD-cap decapping;GO:0071028 nuclear mRNA surveillance;GO:0071027 nuclear RNA surveillance		Predicted intracellular proteins	Cytosol;Nucleoplasm (Approved); Additional: Plasma membrane				0.0	0.0	0.0	0.0	0.0	0.0	1.0	0.0	0.0	0.0	0.0	1.0	0.0	0.0	0.0	0.0	0.0	0.0	0.0	0.0
PPP1R37	down	284352	symbol	H. sapiens	284352	H. sapiens	protein phosphatase 1 regulatory subunit 37			Predicted intracellular proteins	Cytosol (Approved)				0.0	0.0	0.0	0.0	0.0	0.0	0.0	0.0	0.0	0.0	0.0	0.0	0.0	0.0	0.0	0.0	0.0	0.0	0.0	0.0
SH2D2A	down	9047	symbol	H. sapiens	9047	H. sapiens	SH2 domain containing 2A	GO:0042098 T cell proliferation;GO:0046651 lymphocyte proliferation;GO:0032943 mononuclear cell proliferation		Predicted intracellular proteins			(M237)PID VEGFR1 2 PATHWAY; (M164)PID ERBB1 DOWNSTREAM PATHWAY		0.0	0.0	0.0	0.0	0.0	0.0	0.0	1.0	0.0	0.0	0.0	0.0	0.0	0.0	0.0	0.0	1.0	0.0	0.0	0.0
KLF4	down	9314	symbol	H. sapiens	9314	H. sapiens	KLF transcription factor 4	GO:1904998 negative regulation of leukocyte adhesion to arterial endothelial cell;GO:0007500 mesodermal cell fate determination;GO:0035166 post-embryonic hemopoiesis		Transcription factors:Zinc-coordinating DNA-binding domains; Cancer-related genes:Candidate cancer biomarkers; Predicted intracellular proteins; Human disease related genes:Cancers:Cancers of eye, brain, and central nervous system	Nucleoplasm (Supported); Additional: Cytosol		(M223)PID BETA CATENIN NUC PATHWAY	(M5890)HALLMARK TNFA SIGNALING VIA NFKB; (M5906)HALLMARK ESTROGEN RESPONSE EARLY; (M5907)HALLMARK ESTROGEN RESPONSE LATE	1.0	0.0	0.0	1.0	0.0	0.0	0.0	1.0	0.0	0.0	0.0	0.0	0.0	0.0	0.0	0.0	0.0	1.0	0.0	0.0
LMO4	down	8543	symbol	H. sapiens	8543	H. sapiens	LIM domain only 4	GO:0021520 spinal cord motor neuron cell fate specification;GO:0021527 spinal cord association neuron differentiation;GO:0021514 ventral spinal cord interneuron differentiation		Predicted intracellular proteins	Nucleoplasm (Supported); Additional: Midbody ring		(M183)PID IL6 7 PATHWAY; (M100)PID SHP2 PATHWAY; (M200)PID ERA GENOMIC PATHWAY		1.0	0.0	0.0	0.0	0.0	0.0	0.0	0.0	0.0	0.0	0.0	0.0	0.0	0.0	0.0	0.0	0.0	0.0	0.0	0.0
MRPL41	down	64975	symbol	H. sapiens	64975	H. sapiens	mitochondrial ribosomal protein L41	GO:0032543 mitochondrial translation;GO:0140053 mitochondrial gene expression;GO:0006412 translation		Ribosomal proteins; Predicted intracellular proteins	Mitochondria (Supported)				0.0	0.0	0.0	0.0	0.0	0.0	0.0	0.0	0.0	0.0	0.0	0.0	0.0	1.0	0.0	0.0	0.0	0.0	0.0	0.0
NENF	down	29937	symbol	H. sapiens	29937	H. sapiens	neudesin neurotrophic factor	GO:0032096 negative regulation of response to food;GO:0032099 negative regulation of appetite;GO:0032105 negative regulation of response to extracellular stimulus		Predicted secreted proteins					0.0	0.0	0.0	0.0	0.0	0.0	0.0	0.0	0.0	0.0	0.0	0.0	0.0	0.0	0.0	0.0	0.0	0.0	0.0	0.0
SLA	down	6503	symbol	H. sapiens	6503	H. sapiens	Src like adaptor	GO:0043408 regulation of MAPK cascade;GO:1902531 regulation of intracellular signal transduction;GO:0009966 regulation of signal transduction		Predicted intracellular proteins	Cytosol;Nuclear membrane (Approved)		(M186)PID PDGFRB PATHWAY	(M5923)HALLMARK PI3K AKT MTOR SIGNALING; (M5924)HALLMARK MTORC1 SIGNALING	0.0	0.0	1.0	0.0	0.0	0.0	0.0	0.0	0.0	0.0	0.0	0.0	0.0	0.0	0.0	0.0	0.0	0.0	0.0	0.0
KIZ	down	55857	gene_synonym	H. sapiens	55857	H. sapiens	kizuna centrosomal protein	GO:0007051 spindle organization;GO:0000226 microtubule cytoskeleton organization;GO:0007017 microtubule-based process		Predicted intracellular proteins; Human disease related genes:Nervous system diseases:Eye disease; Disease related genes			(M129)PID PLK1 PATHWAY		0.0	0.0	0.0	0.0	0.0	0.0	0.0	0.0	0.0	0.0	0.0	0.0	0.0	0.0	0.0	0.0	0.0	0.0	0.0	0.0
VWCE	down	220001	symbol	H. sapiens	220001	H. sapiens	von Willebrand factor C and EGF domains	GO:0098586 cellular response to virus;GO:0009615 response to virus;GO:0051707 response to other organism		Predicted secreted proteins; Predicted intracellular proteins	Nucleoplasm (Supported); Additional: Cytosol;Vesicles		(M3008)NABA ECM GLYCOPROTEINS; (M5884)NABA CORE MATRISOME; (M5889)NABA MATRISOME		0.0	0.0	0.0	0.0	0.0	0.0	0.0	0.0	1.0	0.0	0.0	0.0	0.0	0.0	0.0	0.0	0.0	0.0	0.0	0.0
FAM177A1	down	283635	symbol	H. sapiens	283635	H. sapiens	family with sequence similarity 177 member A1			Predicted secreted proteins; Predicted intracellular proteins	Vesicles (Approved); Additional: Nucleoplasm				0.0	0.0	0.0	0.0	0.0	0.0	0.0	0.0	0.0	0.0	0.0	0.0	0.0	0.0	0.0	0.0	0.0	0.0	0.0	0.0
DDI2	down	84301	symbol	H. sapiens	84301	H. sapiens	DNA damage inducible 1 homolog 2	GO:0097752 regulation of DNA stability;GO:0072711 cellular response to hydroxyurea;GO:0072710 response to hydroxyurea		Predicted intracellular proteins	Cytosol;Nucleoplasm (Enhanced)				0.0	0.0	0.0	0.0	0.0	0.0	1.0	0.0	0.0	0.0	0.0	0.0	0.0	0.0	0.0	0.0	0.0	0.0	0.0	0.0
KIAA0930	down	23313	symbol	H. sapiens	23313	H. sapiens	KIAA0930	GO:0008150 biological_process		Predicted intracellular proteins	Mitochondria;Nuclear membrane (Approved); Additional: Nucleoplasm				0.0	0.0	0.0	0.0	0.0	0.0	0.0	0.0	0.0	0.0	0.0	0.0	0.0	0.0	0.0	0.0	0.0	0.0	0.0	0.0
TFE3	down	7030	symbol	H. sapiens	7030	H. sapiens	transcription factor binding to IGHM enhancer 3	GO:0090336 positive regulation of brown fat cell differentiation;GO:0090335 regulation of brown fat cell differentiation;GO:0120163 negative regulation of cold-induced thermogenesis		Disease related genes; Cancer-related genes; Predicted intracellular proteins; Transcription factors:Basic domains; Human disease related genes:Cancers:Cancers of the urinary system; Human disease related genes:Cancers:Cancers of soft tissues and bone	Cytosol;Nucleoplasm (Approved)		(M40)PID E2F PATHWAY; (M2)PID SMAD2 3NUCLEAR PATHWAY		1.0	0.0	0.0	0.0	1.0	0.0	0.0	0.0	0.0	0.0	0.0	0.0	0.0	0.0	0.0	0.0	0.0	0.0	0.0	0.0
LINC00526	down	147525	gene_synonym	H. sapiens	147525	H. sapiens	long intergenic non-protein coding RNA 526								0.0	0.0	0.0	0.0	0.0	0.0	0.0	0.0	0.0	0.0	0.0	0.0	0.0	0.0	0.0	0.0	0.0	0.0	0.0	0.0
CPD	down	1362	symbol	H. sapiens	1362	H. sapiens	carboxypeptidase D	GO:0016485 protein processing;GO:0051604 protein maturation;GO:0006518 peptide metabolic process		Predicted intracellular proteins; Enzymes; Peptidases:Metallopeptidases; ENZYME proteins:Hydrolases	Cytosol (Approved)	Guanidinoethylmercaptosuccinic acid			0.0	0.0	0.0	0.0	0.0	0.0	0.0	0.0	0.0	0.0	0.0	0.0	0.0	1.0	0.0	0.0	0.0	0.0	0.0	0.0
WFIKKN1	down	117166	symbol	H. sapiens	117166	H. sapiens	WAP, follistatin/kazal, immunoglobulin, kunitz and netrin domain containing 1	GO:0043392 negative regulation of DNA binding;GO:2000272 negative regulation of signaling receptor activity;GO:0060021 roof of mouth development		Predicted secreted proteins			(M5883)NABA SECRETED FACTORS; (M5885)NABA MATRISOME ASSOCIATED; (M5889)NABA MATRISOME		0.0	0.0	0.0	0.0	0.0	0.0	0.0	0.0	0.0	0.0	0.0	0.0	0.0	0.0	0.0	0.0	0.0	0.0	0.0	0.0
SH2B1	down	25970	symbol	H. sapiens	25970	H. sapiens	SH2B adaptor protein 1	GO:0060391 positive regulation of SMAD protein signal transduction;GO:0030032 lamellipodium assembly;GO:0060390 regulation of SMAD protein signal transduction		Predicted intracellular proteins	Nucleoplasm (Approved); Additional: Centriolar satellite;Cytosol		(M187)PID TRKR PATHWAY	(M5909)HALLMARK MYOGENESIS	0.0	0.0	1.0	0.0	0.0	0.0	0.0	0.0	0.0	0.0	0.0	0.0	0.0	0.0	0.0	0.0	0.0	0.0	0.0	0.0
LOC100130744	down	100130744	Gene_ID	H. sapiens	100130744	H. sapiens	uncharacterized LOC100130744								0.0	0.0	0.0	0.0	0.0	0.0	0.0	0.0	0.0	0.0	0.0	0.0	0.0	0.0	0.0	0.0	0.0	0.0	0.0	0.0
POLR1A	down	25885	symbol	H. sapiens	25885	H. sapiens	RNA polymerase I subunit A	GO:1904750 negative regulation of protein localization to nucleolus;GO:1904749 regulation of protein localization to nucleolus;GO:0006360 transcription by RNA polymerase I		Disease related genes; ENZYME proteins:Transferases; RNA polymerase related proteins; Human disease related genes:Congenital malformations:Congenital malformations of the musculoskeletal system; Predicted intracellular proteins; Enzymes; Potential drug targets	Nucleoli fibrillar center (Enhanced); Additional: Cytosol;Nucleoplasm				0.0	0.0	0.0	0.0	0.0	0.0	0.0	0.0	0.0	0.0	0.0	0.0	0.0	0.0	0.0	0.0	0.0	0.0	0.0	0.0
CARMIL3	down	90668	gene_synonym	H. sapiens	90668	H. sapiens	capping protein regulator and myosin 1 linker 3	GO:0034315 regulation of Arp2/3 complex-mediated actin nucleation;GO:0051125 regulation of actin nucleation;GO:2000249 regulation of actin cytoskeleton reorganization		Predicted intracellular proteins					0.0	0.0	0.0	0.0	0.0	0.0	0.0	0.0	0.0	0.0	0.0	0.0	0.0	0.0	0.0	0.0	0.0	0.0	0.0	0.0
GPS1	down	2873	symbol	H. sapiens	2873	H. sapiens	G protein pathway suppressor 1	GO:0000338 protein deneddylation;GO:2000434 regulation of protein neddylation;GO:0045116 protein neddylation		Predicted intracellular proteins	Nucleoplasm (Enhanced); Additional: Cytosol				0.0	0.0	0.0	0.0	0.0	0.0	1.0	0.0	0.0	0.0	0.0	0.0	0.0	0.0	0.0	0.0	0.0	0.0	0.0	0.0
None	down						None	None	None	None	None	None	None	None	nan	nan	nan	nan	nan	nan	nan	nan	nan	nan	nan	nan	nan	nan	nan	nan	nan	nan	nan	nan
GLIPR2	down	152007	symbol	H. sapiens	152007	H. sapiens	GLI pathogenesis related 2	GO:0010718 positive regulation of epithelial to mesenchymal transition;GO:0010717 regulation of epithelial to mesenchymal transition;GO:0010634 positive regulation of epithelial cell migration		Predicted intracellular proteins	Vesicles (Uncertain); Additional: Microtubules	L-cysteic acid		(M5947)HALLMARK IL2 STAT5 SIGNALING	0.0	0.0	0.0	0.0	0.0	0.0	0.0	0.0	0.0	0.0	0.0	0.0	0.0	0.0	0.0	0.0	0.0	0.0	0.0	0.0
CLIP2	down	7461	symbol	H. sapiens	7461	H. sapiens	CAP-Gly domain containing linker protein 2	GO:0031122 cytoplasmic microtubule organization;GO:0000226 microtubule cytoskeleton organization;GO:0097435 supramolecular fiber organization		Human disease related genes:Other congenital disorders:Chromosomal abnormalities; Predicted intracellular proteins				(M5893)HALLMARK MITOTIC SPINDLE	0.0	0.0	0.0	0.0	0.0	0.0	0.0	0.0	0.0	0.0	0.0	0.0	0.0	0.0	0.0	0.0	0.0	0.0	0.0	0.0
FOXN2	down	3344	symbol	H. sapiens	3344	H. sapiens	forkhead box N2	GO:0035914 skeletal muscle cell differentiation;GO:0007519 skeletal muscle tissue development;GO:0060538 skeletal muscle organ development		Predicted intracellular proteins; Transcription factors:Helix-turn-helix domains	Nucleoplasm (Supported); Additional: Vesicles				0.0	0.0	0.0	0.0	0.0	0.0	0.0	0.0	0.0	0.0	0.0	0.0	0.0	0.0	0.0	0.0	0.0	0.0	0.0	0.0
CEP164	down	22897	symbol	H. sapiens	22897	H. sapiens	centrosomal protein 164	GO:0060271 cilium assembly;GO:0044782 cilium organization;GO:0120031 plasma membrane bounded cell projection assembly		Predicted intracellular proteins; Disease related genes; Human disease related genes:Congenital malformations:Congenital malformations of the urinary system	Centrosome (Supported); Additional: Nucleoplasm;Vesicles		(M46)PID ATR PATHWAY		0.0	0.0	0.0	0.0	0.0	0.0	0.0	0.0	0.0	0.0	0.0	0.0	0.0	0.0	1.0	0.0	0.0	0.0	0.0	0.0
RABAC1	down	10567	symbol	H. sapiens	10567	H. sapiens	Rab acceptor 1			Transporters					0.0	0.0	0.0	0.0	0.0	0.0	0.0	0.0	0.0	0.0	0.0	0.0	0.0	0.0	0.0	0.0	0.0	0.0	0.0	0.0
METTL16	down	79066	symbol	H. sapiens	79066	H. sapiens	methyltransferase 16, N6-methyladenosine	GO:1905869 negative regulation of 3'-UTR-mediated mRNA stabilization;GO:0120049 snRNA (adenine-N6)-methylation;GO:0006556 S-adenosylmethionine biosynthetic process		Enzymes; Predicted intracellular proteins; ENZYME proteins:Transferases	Nucleoplasm (Supported); Additional: Cytosol				0.0	0.0	0.0	0.0	0.0	0.0	1.0	0.0	0.0	0.0	0.0	1.0	0.0	0.0	0.0	0.0	0.0	0.0	0.0	0.0
PARVB	down	29780	symbol	H. sapiens	29780	H. sapiens	parvin beta	GO:0071963 establishment or maintenance of cell polarity regulating cell shape;GO:0030032 lamellipodium assembly;GO:0097581 lamellipodium organization		Cancer-related genes:Candidate cancer biomarkers; Predicted intracellular proteins	Actin filaments;Cytosol (Supported)		(M71)PID ILK PATHWAY		0.0	0.0	0.0	0.0	0.0	0.0	0.0	0.0	0.0	0.0	0.0	0.0	0.0	0.0	0.0	0.0	0.0	0.0	0.0	0.0
APOL1	down	8542	symbol	H. sapiens	8542	H. sapiens	apolipoprotein L1	GO:0051838 cytolysis by host of symbiont cells;GO:0051873 killing by host of symbiont cells;GO:1902476 chloride transmembrane transport		Transporters:Transporter channels and pores; Disease related genes; Candidate cardiovascular disease genes; Predicted secreted proteins; Human disease related genes:Urinary system diseases:Kidney diseases; Potential drug targets		Zinc; Zinc acetate; Zinc chloride; Zinc sulfate, unspecified form			0.0	0.0	0.0	0.0	0.0	0.0	0.0	0.0	1.0	0.0	0.0	0.0	0.0	0.0	0.0	0.0	0.0	0.0	0.0	0.0
ARSA	down	410	symbol	H. sapiens	410	H. sapiens	arylsulfatase A	GO:0006629 lipid metabolic process;GO:0044238 primary metabolic process;GO:0071704 organic substance metabolic process		Human disease related genes:Congenital disorders of metabolism:Lysosomal storage diseases; Disease related genes; ENZYME proteins:Hydrolases; Human disease related genes:Congenital disorders of metabolism:Congenital disorders of lipid/glycolipid metabolism; Predicted intracellular proteins; Enzymes; Potential drug targets	Golgi apparatus (Uncertain); Additional: Cytosol	4-Nitrocatechol sulfate; 2-Amino-3-Hydroxy-3-Phosphonooxy-Propionic Acid			0.0	0.0	0.0	0.0	0.0	1.0	0.0	0.0	0.0	0.0	1.0	0.0	0.0	0.0	0.0	0.0	0.0	0.0	0.0	0.0
PXYLP1	down	92370	gene_synonym	H. sapiens	92370	H. sapiens	2-phosphoxylose phosphatase 1	GO:0010909 positive regulation of heparan sulfate proteoglycan biosynthetic process;GO:0010908 regulation of heparan sulfate proteoglycan biosynthetic process;GO:1902730 positive regulation of proteoglycan biosynthetic process		Predicted intracellular proteins					0.0	0.0	0.0	0.0	0.0	0.0	0.0	0.0	0.0	0.0	0.0	0.0	0.0	1.0	0.0	0.0	0.0	0.0	0.0	0.0
ABHD14B	down	84836	symbol	H. sapiens	84836	H. sapiens	abhydrolase domain containing 14B	GO:0034035 purine ribonucleoside bisphosphate metabolic process;GO:0050427 3'-phosphoadenosine 5'-phosphosulfate metabolic process;GO:0033865 nucleoside bisphosphate metabolic process		Predicted intracellular proteins	Nucleoli (Approved); Additional: Cytosol;Nucleoplasm				0.0	0.0	0.0	0.0	0.0	0.0	0.0	0.0	0.0	0.0	0.0	0.0	0.0	0.0	0.0	0.0	0.0	0.0	0.0	0.0
VPS37B	down	79720	symbol	H. sapiens	79720	H. sapiens	VPS37B subunit of ESCRT-I	GO:1903774 positive regulation of viral budding via host ESCRT complex;GO:1903772 regulation of viral budding via host ESCRT complex;GO:0043328 protein transport to vacuole involved in ubiquitin-dependent protein catabolic process via the multivesicular body sorting pathway		Predicted intracellular proteins				(M5898)HALLMARK DNA REPAIR	0.0	0.0	0.0	0.0	0.0	0.0	1.0	0.0	1.0	0.0	0.0	0.0	0.0	0.0	1.0	0.0	0.0	0.0	0.0	0.0
ALAS1	down	211	symbol	H. sapiens	211	H. sapiens	5'-aminolevulinate synthase 1	GO:0042541 hemoglobin biosynthetic process;GO:1903412 response to bile acid;GO:0006782 protoporphyrinogen IX biosynthetic process		Enzymes; Predicted intracellular proteins; ENZYME proteins:Transferases	Mitochondria (Supported); Additional: Nucleoplasm	Pyridoxal phosphate; Glycine	(M106)PID HNF3B PATHWAY	(M5941)HALLMARK UV RESPONSE UP; (M5934)HALLMARK XENOBIOTIC METABOLISM; (M5936)HALLMARK OXIDATIVE PHOSPHORYLATION	0.0	0.0	0.0	0.0	0.0	0.0	0.0	1.0	0.0	0.0	1.0	0.0	0.0	1.0	0.0	0.0	0.0	0.0	0.0	0.0
SEC61A1	down	29927	symbol	H. sapiens	29927	H. sapiens	SEC61 translocon subunit alpha 1	GO:0039019 pronephric nephron development;GO:0048793 pronephros development;GO:0006616 SRP-dependent cotranslational protein targeting to membrane, translocation		Transporters:Primary Active Transporters; Disease related genes; Human disease related genes:Urinary system diseases:Kidney diseases; Potential drug targets	Endoplasmic reticulum (Supported)			(M5898)HALLMARK DNA REPAIR; (M5939)HALLMARK P53 PATHWAY	0.0	0.0	0.0	0.0	1.0	0.0	1.0	0.0	0.0	0.0	0.0	0.0	0.0	1.0	1.0	0.0	0.0	0.0	0.0	0.0
TRIM47	down	91107	symbol	H. sapiens	91107	H. sapiens	tripartite motif containing 47	GO:0016567 protein ubiquitination;GO:0032446 protein modification by small protein conjugation;GO:0070647 protein modification by small protein conjugation or removal		Enzymes; Predicted intracellular proteins; ENZYME proteins:Transferases	Cytosol (Supported)				0.0	0.0	0.0	0.0	0.0	0.0	1.0	0.0	0.0	0.0	0.0	0.0	0.0	0.0	0.0	0.0	0.0	0.0	0.0	0.0
MMP24	down	10893	symbol	H. sapiens	10893	H. sapiens	matrix metallopeptidase 24	GO:0050965 detection of temperature stimulus involved in sensory perception of pain;GO:0050961 detection of temperature stimulus involved in sensory perception;GO:0097150 neuronal stem cell population maintenance		Enzymes; Predicted secreted proteins; Peptidases:Metallopeptidases	Nucleoli;Plasma membrane (Approved)	Marimastat	(M3468)NABA ECM REGULATORS; (M5885)NABA MATRISOME ASSOCIATED; (M5889)NABA MATRISOME		0.0	0.0	0.0	0.0	0.0	0.0	0.0	0.0	0.0	0.0	0.0	0.0	0.0	0.0	0.0	0.0	0.0	0.0	0.0	0.0
GBA2	down	57704	symbol	H. sapiens	57704	H. sapiens	glucosylceramidase beta 2	GO:0006680 glucosylceramide catabolic process;GO:0006678 glucosylceramide metabolic process;GO:0046477 glycosylceramide catabolic process		Disease related genes; ENZYME proteins:Hydrolases; Human disease related genes:Nervous system diseases:Other nervous and sensory system diseases; Predicted intracellular proteins; Enzymes; Potential drug targets	Golgi apparatus;Nucleoplasm (Approved); Additional: Cytosol				0.0	0.0	0.0	0.0	0.0	0.0	0.0	0.0	0.0	0.0	1.0	0.0	0.0	0.0	0.0	0.0	0.0	0.0	0.0	0.0
FMNL1	down	752	symbol	H. sapiens	752	H. sapiens	formin like 1	GO:0051014 actin filament severing;GO:0030866 cortical actin cytoskeleton organization;GO:0030865 cortical cytoskeleton organization		Predicted intracellular proteins	Cytosol (Approved)				0.0	0.0	0.0	0.0	0.0	0.0	0.0	0.0	0.0	0.0	0.0	0.0	0.0	0.0	0.0	0.0	0.0	0.0	0.0	0.0
USP38	down	84640	symbol	H. sapiens	84640	H. sapiens	ubiquitin specific peptidase 38	GO:0016579 protein deubiquitination;GO:0070646 protein modification by small protein removal;GO:0006511 ubiquitin-dependent protein catabolic process		Enzymes; Predicted intracellular proteins; Peptidases:Cysteine-type peptidases; ENZYME proteins:Hydrolases	Nucleoplasm (Approved); Additional: Centrosome;Cytosol				0.0	0.0	0.0	0.0	0.0	0.0	1.0	0.0	0.0	0.0	0.0	0.0	0.0	0.0	0.0	0.0	0.0	0.0	0.0	0.0
ANXA2	down	302	symbol	H. sapiens	302	H. sapiens	annexin A2	GO:1905597 positive regulation of low-density lipoprotein particle receptor binding;GO:0032804 negative regulation of low-density lipoprotein particle receptor catabolic process;GO:1905602 positive regulation of receptor-mediated endocytosis involved in cholesterol transport		Transporters:Transporter channels and pores; Cancer-related genes:Candidate cancer biomarkers; FDA approved drug targets:Small molecule drugs; Predicted secreted proteins; Predicted intracellular proteins	Plasma membrane (Approved); Additional: Cytosol	Tenecteplase; Fluocinolone acetonide; Lanoteplase; Artenimol	(M5880)NABA ECM AFFILIATED; (M5885)NABA MATRISOME ASSOCIATED; (M5889)NABA MATRISOME	(M5942)HALLMARK UV RESPONSE DN; (M5891)HALLMARK HYPOXIA	0.0	0.0	1.0	0.0	0.0	1.0	0.0	1.0	0.0	0.0	0.0	1.0	0.0	0.0	0.0	1.0	0.0	0.0	0.0	0.0
MIGA2	down	84895	gene_synonym	H. sapiens	84895	H. sapiens	mitoguardin 2	GO:0008053 mitochondrial fusion;GO:0048284 organelle fusion;GO:0060348 bone development		Transporters:Transporter channels and pores	Cytosol (Approved); Additional: Cell Junctions			(M5905)HALLMARK ADIPOGENESIS	0.0	0.0	0.0	0.0	0.0	0.0	0.0	0.0	0.0	0.0	1.0	0.0	0.0	0.0	0.0	0.0	0.0	0.0	0.0	0.0
FAM3C	down	10447	symbol	H. sapiens	10447	H. sapiens	FAM3 metabolism regulating signaling molecule C	GO:0007165 signal transduction;GO:0023052 signaling;GO:0007154 cell communication		Predicted secreted proteins; Predicted intracellular proteins	Golgi apparatus (Enhanced)				0.0	0.0	0.0	0.0	0.0	0.0	0.0	0.0	0.0	0.0	0.0	0.0	0.0	0.0	0.0	0.0	0.0	0.0	0.0	0.0
UCKL1	down	54963	symbol	H. sapiens	54963	H. sapiens	uridine-cytidine kinase 1 like 1	GO:0043097 pyrimidine nucleoside salvage;GO:0044211 CTP salvage;GO:0046134 pyrimidine nucleoside biosynthetic process	yes	Enzymes; Predicted intracellular proteins; ENZYME proteins:Transferases	Endoplasmic reticulum (Approved)	5-O-phosphono-alpha-D-ribofuranosyl diphosphate; Uracil; Uridine monophosphate; Guanosine-5'-Triphosphate			0.0	0.0	0.0	0.0	0.0	0.0	0.0	0.0	0.0	0.0	0.0	0.0	0.0	0.0	0.0	0.0	0.0	0.0	0.0	0.0
BMF	down	90427	symbol	H. sapiens	90427	H. sapiens	Bcl2 modifying factor	GO:0043276 anoikis;GO:0090200 positive regulation of release of cytochrome c from mitochondria;GO:0090199 regulation of release of cytochrome c from mitochondria		Predicted intracellular proteins	Nucleoplasm (Approved)			(M5902)HALLMARK APOPTOSIS	0.0	0.0	0.0	0.0	0.0	0.0	0.0	0.0	0.0	0.0	0.0	0.0	0.0	0.0	1.0	0.0	0.0	0.0	0.0	0.0
GRAMD1B	down	57476	symbol	H. sapiens	57476	H. sapiens	GRAM domain containing 1B	GO:0071397 cellular response to cholesterol;GO:0036315 cellular response to sterol;GO:0032366 intracellular sterol transport		Predicted intracellular proteins; Transporters	Endoplasmic reticulum;Plasma membrane (Supported); Additional: Vesicles				0.0	0.0	0.0	0.0	0.0	0.0	0.0	0.0	0.0	0.0	0.0	0.0	0.0	0.0	0.0	0.0	0.0	0.0	0.0	0.0
FBXO34	down	55030	symbol	H. sapiens	55030	H. sapiens	F-box protein 34			Predicted intracellular proteins	Nuclear speckles (Approved)			(M5945)HALLMARK HEME METABOLISM	0.0	0.0	0.0	0.0	0.0	0.0	0.0	0.0	0.0	0.0	0.0	0.0	0.0	0.0	0.0	0.0	0.0	0.0	0.0	0.0
COL26A1	down	136227	gene_synonym	H. sapiens	136227	H. sapiens	collagen type XXVI alpha 1 chain	GO:0010811 positive regulation of cell-substrate adhesion;GO:0010810 regulation of cell-substrate adhesion;GO:0045785 positive regulation of cell adhesion		Predicted secreted proteins	Vesicles (Approved)		(M3005)NABA COLLAGENS; (M5884)NABA CORE MATRISOME; (M5889)NABA MATRISOME		1.0	0.0	0.0	0.0	0.0	0.0	0.0	0.0	0.0	0.0	0.0	0.0	0.0	0.0	0.0	0.0	0.0	0.0	0.0	0.0
RNF31	down	55072	symbol	H. sapiens	55072	H. sapiens	ring finger protein 31	GO:0097039 protein linear polyubiquitination;GO:1904415 regulation of xenophagy;GO:1904417 positive regulation of xenophagy		Enzymes; Predicted intracellular proteins; ENZYME proteins:Transferases	Cytosol (Approved)			(M5911)HALLMARK INTERFERON ALPHA RESPONSE; (M5913)HALLMARK INTERFERON GAMMA RESPONSE	0.0	0.0	0.0	1.0	0.0	0.0	1.0	0.0	0.0	0.0	0.0	0.0	0.0	0.0	0.0	0.0	0.0	0.0	0.0	0.0
PPP5C	down	5536	symbol	H. sapiens	5536	H. sapiens	protein phosphatase 5 catalytic subunit	GO:1904550 response to arachidonic acid;GO:0070262 peptidyl-serine dephosphorylation;GO:0035970 peptidyl-threonine dephosphorylation		Enzymes; Predicted intracellular proteins; ENZYME proteins:Hydrolases	Cytosol;Vesicles (Supported)	ATP	(M115)PID REG GR PATHWAY; (M164)PID ERBB1 DOWNSTREAM PATHWAY		0.0	0.0	0.0	0.0	0.0	0.0	0.0	0.0	0.0	0.0	0.0	0.0	0.0	0.0	1.0	0.0	0.0	0.0	0.0	0.0
NDUFB7	down	4713	symbol	H. sapiens	4713	H. sapiens	NADH:ubiquinone oxidoreductase subunit B7	GO:0006120 mitochondrial electron transport, NADH to ubiquinone;GO:0010257 NADH dehydrogenase complex assembly;GO:0032981 mitochondrial respiratory chain complex I assembly		Predicted intracellular proteins		NADH		(M5905)HALLMARK ADIPOGENESIS; (M5936)HALLMARK OXIDATIVE PHOSPHORYLATION	0.0	0.0	0.0	0.0	0.0	0.0	0.0	0.0	0.0	0.0	0.0	0.0	0.0	0.0	1.0	0.0	0.0	0.0	0.0	0.0
BIRC6	down	57448	symbol	H. sapiens	57448	H. sapiens	baculoviral IAP repeat containing 6	GO:0060711 labyrinthine layer development;GO:0001892 embryonic placenta development;GO:0032465 regulation of cytokinesis		Enzymes; Cancer-related genes:Candidate cancer biomarkers; Predicted intracellular proteins; ENZYME proteins:Transferases	Golgi apparatus;Vesicles (Supported); Additional: Mitotic spindle				0.0	0.0	0.0	0.0	0.0	0.0	1.0	1.0	0.0	0.0	0.0	0.0	0.0	0.0	1.0	0.0	0.0	0.0	0.0	0.0
THUMPD3	down	25917	symbol	H. sapiens	25917	H. sapiens	THUMP domain containing 3	GO:0002940 tRNA N2-guanine methylation;GO:0030488 tRNA methylation;GO:0001510 RNA methylation		Predicted intracellular proteins	Cytosol (Enhanced); Additional: Nucleoli				0.0	0.0	0.0	0.0	0.0	0.0	0.0	0.0	0.0	0.0	0.0	0.0	0.0	0.0	0.0	0.0	0.0	0.0	0.0	0.0
CAPNS1	down	826	symbol	H. sapiens	826	H. sapiens	calpain small subunit 1	GO:0016241 regulation of macroautophagy;GO:0010506 regulation of autophagy;GO:0031329 regulation of cellular catabolic process		Predicted intracellular proteins	Cytosol;Nucleoplasm (Approved)	PD150606			0.0	0.0	0.0	0.0	0.0	0.0	0.0	0.0	0.0	0.0	0.0	0.0	0.0	0.0	0.0	0.0	0.0	0.0	0.0	0.0
EFHD2	down	79180	symbol	H. sapiens	79180	H. sapiens	EF-hand domain family member D2			Predicted intracellular proteins	Cytosol (Approved)				0.0	0.0	0.0	0.0	0.0	0.0	0.0	0.0	0.0	0.0	0.0	0.0	0.0	0.0	0.0	0.0	0.0	0.0	0.0	0.0
APPL2	down	55198	symbol	H. sapiens	55198	H. sapiens	adaptor protein, phosphotyrosine interacting with PH domain and leucine zipper 2	GO:1905303 positive regulation of macropinocytosis;GO:0009631 cold acclimation;GO:1905451 positive regulation of Fc-gamma receptor signaling pathway involved in phagocytosis		Predicted intracellular proteins; Disease related genes	Vesicles (Approved); Additional: Cytosol				0.0	1.0	0.0	1.0	0.0	0.0	0.0	0.0	0.0	0.0	0.0	0.0	0.0	0.0	0.0	1.0	0.0	1.0	0.0	0.0
PRKD2	down	25865	symbol	H. sapiens	25865	H. sapiens	protein kinase D2	GO:0089700 protein kinase D signaling;GO:0038033 positive regulation of endothelial cell chemotaxis by VEGF-activated vascular endothelial growth factor receptor signaling pathway;GO:1901727 positive regulation of histone deacetylase activity	yes	Enzymes; Predicted intracellular proteins; ENZYME proteins:Transferases; Kinases:CAMK Ser/Thr protein kinases	Nucleoplasm (Supported); Additional: Cytosol				1.0	0.0	0.0	1.0	1.0	0.0	0.0	0.0	0.0	0.0	1.0	0.0	0.0	0.0	0.0	0.0	1.0	0.0	0.0	0.0
ZSCAN21	down	7589	symbol	H. sapiens	7589	H. sapiens	zinc finger and SCAN domain containing 21	GO:0007141 male meiosis I;GO:0007140 male meiotic nuclear division;GO:0007127 meiosis I		Transcription factors:Zinc-coordinating DNA-binding domains; Predicted intracellular proteins	Endoplasmic reticulum (Approved)				0.0	0.0	0.0	0.0	0.0	0.0	0.0	0.0	0.0	0.0	0.0	0.0	0.0	0.0	0.0	0.0	0.0	0.0	0.0	0.0
OSBPL7	down	114881	symbol	H. sapiens	114881	H. sapiens	oxysterol binding protein like 7	GO:0071397 cellular response to cholesterol;GO:0036315 cellular response to sterol;GO:0006699 bile acid biosynthetic process		Predicted intracellular proteins	Cytosol;Nucleoplasm (Approved); Additional: Plasma membrane				0.0	0.0	0.0	0.0	0.0	0.0	0.0	0.0	0.0	0.0	1.0	0.0	0.0	0.0	0.0	0.0	0.0	0.0	0.0	0.0
MCOLN3	down	55283	symbol	H. sapiens	55283	H. sapiens	mucolipin TRP cation channel 3	GO:0042491 inner ear auditory receptor cell differentiation;GO:0035315 hair cell differentiation;GO:0060113 inner ear receptor cell differentiation		Transporters:Transporter channels and pores; Voltage-gated ion channels:Transient Receptor Potential Channels	Cytosol;Nucleoli (Approved)				0.0	0.0	0.0	0.0	0.0	0.0	0.0	0.0	0.0	0.0	0.0	0.0	0.0	0.0	0.0	0.0	0.0	0.0	0.0	0.0
MRPL14	down	64928	symbol	H. sapiens	64928	H. sapiens	mitochondrial ribosomal protein L14	GO:0032543 mitochondrial translation;GO:0140053 mitochondrial gene expression;GO:0006412 translation		Ribosomal proteins; Predicted intracellular proteins	Mitochondria (Supported)				0.0	0.0	0.0	0.0	0.0	0.0	0.0	0.0	0.0	0.0	0.0	0.0	0.0	1.0	0.0	0.0	0.0	0.0	0.0	0.0
LOC100129034	down	100129034	Gene_ID	H. sapiens	100129034	H. sapiens	uncharacterized LOC100129034								0.0	0.0	0.0	0.0	0.0	0.0	0.0	0.0	0.0	0.0	0.0	0.0	0.0	0.0	0.0	0.0	0.0	0.0	0.0	0.0
LPCAT4	down	254531	symbol	H. sapiens	254531	H. sapiens	lysophosphatidylcholine acyltransferase 4	GO:0036148 phosphatidylglycerol acyl-chain remodeling;GO:0036150 phosphatidylserine acyl-chain remodeling;GO:0036152 phosphatidylethanolamine acyl-chain remodeling		Enzymes; Predicted intracellular proteins; ENZYME proteins:Transferases					0.0	0.0	0.0	0.0	0.0	0.0	0.0	0.0	0.0	0.0	1.0	0.0	0.0	0.0	0.0	0.0	0.0	0.0	0.0	0.0
TCAP	down	8557	symbol	H. sapiens	8557	H. sapiens	titin-cap	GO:0030241 skeletal muscle myosin thick filament assembly;GO:0071688 striated muscle myosin thick filament assembly;GO:0048769 sarcomerogenesis		Predicted intracellular proteins; Human disease related genes:Musculoskeletal diseases:Muscular diseases; Disease related genes; Human disease related genes:Cardiovascular diseases:Cardiac diseases				(M5909)HALLMARK MYOGENESIS	0.0	0.0	0.0	0.0	0.0	0.0	0.0	0.0	0.0	0.0	0.0	0.0	0.0	0.0	0.0	0.0	0.0	0.0	0.0	0.0
ABL1	down	25	symbol	H. sapiens	25	H. sapiens	ABL proto-oncogene 1, non-receptor tyrosine kinase	GO:0002333 transitional one stage B cell differentiation;GO:1904157 DN4 thymocyte differentiation;GO:1904518 protein localization to cytoplasmic microtubule plus-end	yes	Kinases:Tyr protein kinases; Cancer-related genes:Mutational cancer driver genes; ENZYME proteins:Transferases; Disease related genes; Human disease related genes:Cancers:Cancers of haematopoietic and lymphoid tissues; RAS pathway related proteins; Cancer-related genes:Candidate cancer biomarkers; FDA approved drug targets:Small molecule drugs; Predicted intracellular proteins; Enzymes	Nucleoplasm (Enhanced); Additional: Nuclear bodies	ATP; Imatinib; Dasatinib; N-[4-Methyl-3-[[4-(3-Pyridinyl)-2-Pyrimidinyl]Amino]Phenyl]-3-Pyridinecarboxamide; Nilotinib; XL228; Bosutinib; 2-{[(6-OXO-1,6-DIHYDROPYRIDIN-3-YL)METHYL]AMINO}-N-[4-PROPYL-3-(TRIFLUOROMETHYL)PHENYL]BENZAMIDE; 1-[4-(PYRIDIN-4-YLOXY)PHENYL]-3-[3-(TRIFLUOROMETHYL)PHENYL]UREA; Myristic acid; PD-166326; 5-[3-(2-METHOXYPHENYL)-1H-PYRROLO[2,3-B]PYRIDIN-5-YL]-N,N-DIMETHYLPYRIDI…	(M163)PID LIS1 PATHWAY; (M84)PID ATM PATHWAY; (M142)PID AJDISS 2PATHWAY	(M5893)HALLMARK MITOTIC SPINDLE; (M5901)HALLMARK G2M CHECKPOINT	1.0	0.0	1.0	1.0	1.0	0.0	0.0	1.0	0.0	0.0	0.0	0.0	0.0	0.0	1.0	1.0	1.0	0.0	0.0	0.0
TXNRD1	down	7296	symbol	H. sapiens	7296	H. sapiens	thioredoxin reductase 1	GO:0045454 cell redox homeostasis;GO:0001707 mesoderm formation;GO:0048332 mesoderm morphogenesis		Cancer-related genes:Candidate cancer biomarkers; FDA approved drug targets:Small molecule drugs; Predicted intracellular proteins; ENZYME proteins:Oxidoreductases; Enzymes	Nucleoplasm (Supported)	Arsenic trioxide; NADPH; Flavin adenine dinucleotide; Spermidine; Fotemustine; Motexafin gadolinium; PX-12		(M5938)HALLMARK REACTIVE OXYGEN SPECIES PATHWAY; (M5924)HALLMARK MTORC1 SIGNALING	0.0	0.0	1.0	0.0	0.0	0.0	0.0	1.0	0.0	0.0	1.0	0.0	0.0	0.0	1.0	0.0	0.0	0.0	0.0	0.0
FAM156A	down	29057	symbol	H. sapiens	29057	H. sapiens	family with sequence similarity 156 member A			Predicted intracellular proteins					0.0	0.0	0.0	0.0	0.0	0.0	0.0	0.0	0.0	0.0	0.0	0.0	0.0	0.0	0.0	0.0	0.0	0.0	0.0	0.0
ARF5	down	381	symbol	H. sapiens	381	H. sapiens	ADP ribosylation factor 5	GO:0006890 retrograde vesicle-mediated transport, Golgi to endoplasmic reticulum;GO:0048193 Golgi vesicle transport;GO:0006886 intracellular protein transport		Predicted intracellular proteins			(M141)PID PI3KCI PATHWAY		0.0	0.0	0.0	0.0	0.0	0.0	0.0	0.0	0.0	0.0	0.0	0.0	0.0	0.0	0.0	0.0	0.0	0.0	0.0	0.0
MTHFD1L	down	25902	symbol	H. sapiens	25902	H. sapiens	methylenetetrahydrofolate dehydrogenase (NADP+ dependent) 1 like	GO:0009257 10-formyltetrahydrofolate biosynthetic process;GO:0015942 formate metabolic process;GO:0009256 10-formyltetrahydrofolate metabolic process		ENZYME proteins:Ligase; Enzymes; Predicted intracellular proteins	Mitochondria (Enhanced)				0.0	0.0	0.0	0.0	0.0	0.0	0.0	0.0	0.0	0.0	1.0	0.0	0.0	0.0	0.0	0.0	0.0	0.0	0.0	0.0
MCM2	down	4171	symbol	H. sapiens	4171	H. sapiens	minichromosome maintenance complex component 2	GO:1905775 negative regulation of DNA helicase activity;GO:1905463 negative regulation of DNA duplex unwinding;GO:1905774 regulation of DNA helicase activity		Disease related genes; ENZYME proteins:Hydrolases; Cancer-related genes:Candidate cancer biomarkers; Potential drug targets; Predicted intracellular proteins; Enzymes; Human disease related genes:Nervous system diseases:Ear disease	Nucleoplasm (Enhanced)		(M46)PID ATR PATHWAY	(M5901)HALLMARK G2M CHECKPOINT; (M5924)HALLMARK MTORC1 SIGNALING; (M5925)HALLMARK E2F TARGETS	0.0	0.0	0.0	0.0	0.0	0.0	0.0	0.0	0.0	0.0	0.0	0.0	0.0	0.0	1.0	0.0	0.0	1.0	0.0	0.0
ATXN1L	down	342371	symbol	H. sapiens	342371	H. sapiens	ataxin 1 like	GO:1902035 positive regulation of hematopoietic stem cell proliferation;GO:1902033 regulation of hematopoietic stem cell proliferation;GO:0048286 lung alveolus development		Predicted intracellular proteins	Nucleoplasm (Enhanced)				0.0	0.0	0.0	0.0	0.0	0.0	0.0	0.0	0.0	0.0	0.0	0.0	0.0	0.0	1.0	0.0	0.0	0.0	0.0	0.0
HADHB	down	3032	symbol	H. sapiens	3032	H. sapiens	hydroxyacyl-CoA dehydrogenase trifunctional multienzyme complex subunit beta	GO:0006635 fatty acid beta-oxidation;GO:0019395 fatty acid oxidation;GO:0009062 fatty acid catabolic process		Disease related genes; ENZYME proteins:Transferases; Human disease related genes:Congenital disorders of metabolism:Congenital disorders of lipid/glycolipid metabolism; Predicted intracellular proteins; Enzymes; Human disease related genes:Congenital disorders of metabolism:Mitochondrial diseases; Potential drug targets	Mitochondria (Supported)			(M5935)HALLMARK FATTY ACID METABOLISM; (M5936)HALLMARK OXIDATIVE PHOSPHORYLATION	0.0	0.0	0.0	0.0	0.0	0.0	0.0	0.0	0.0	0.0	1.0	0.0	0.0	0.0	0.0	0.0	0.0	0.0	0.0	0.0
BAHD1	down	22893	symbol	H. sapiens	22893	H. sapiens	bromo adjacent homology domain containing 1	GO:0031507 heterochromatin formation;GO:0070828 heterochromatin organization;GO:0045814 negative regulation of gene expression, epigenetic		Predicted intracellular proteins	Nucleoplasm (Supported)				0.0	0.0	0.0	0.0	0.0	0.0	0.0	0.0	0.0	0.0	0.0	0.0	0.0	0.0	0.0	0.0	0.0	0.0	0.0	0.0
ADGRG1	down	9289	gene_synonym	H. sapiens	9289	H. sapiens	adhesion G protein-coupled receptor G1	GO:0021796 cerebral cortex regionalization;GO:0010573 vascular endothelial growth factor production;GO:2001223 negative regulation of neuron migration		Disease related genes; G-protein coupled receptors:GPCRs excl olfactory receptors; Predicted secreted proteins; Predicted intracellular proteins; Human disease related genes:Congenital malformations:Congenital malformations of the nervous system; G-protein coupled receptors:Family 2 (B) receptors; Potential drug targets				(M5919)HALLMARK HEDGEHOG SIGNALING	1.0	0.0	0.0	0.0	0.0	0.0	0.0	1.0	0.0	0.0	0.0	0.0	0.0	0.0	0.0	0.0	0.0	0.0	0.0	0.0
ITGAX	down	3687	symbol	H. sapiens	3687	H. sapiens	integrin subunit alpha X	GO:1905956 positive regulation of endothelial tube morphogenesis;GO:1901509 regulation of endothelial tube morphogenesis;GO:0031643 positive regulation of myelination		CD markers; Predicted intracellular proteins; FDA approved drug targets:Biotech drugs	Plasma membrane;Vesicles (Supported)	Efalizumab	(M47)PID INTEGRIN CS PATHWAY; (M169)PID INTEGRIN2 PATHWAY		0.0	0.0	1.0	0.0	1.0	1.0	0.0	0.0	1.0	0.0	0.0	0.0	0.0	0.0	0.0	0.0	0.0	0.0	0.0	0.0
HEATR6	down	63897	symbol	H. sapiens	63897	H. sapiens	HEAT repeat containing 6			Predicted intracellular proteins	Mitochondria (Approved)				0.0	0.0	0.0	0.0	0.0	0.0	0.0	0.0	0.0	0.0	0.0	0.0	0.0	0.0	0.0	0.0	0.0	0.0	0.0	0.0
SGSH	down	6448	symbol	H. sapiens	6448	H. sapiens	N-sulfoglucosamine sulfohydrolase	GO:0030200 heparan sulfate proteoglycan catabolic process;GO:0030167 proteoglycan catabolic process;GO:0006027 glycosaminoglycan catabolic process		Human disease related genes:Congenital disorders of metabolism:Lysosomal storage diseases; Disease related genes; ENZYME proteins:Hydrolases; Predicted intracellular proteins; Enzymes; Human disease related genes:Congenital disorders of metabolism:Congenital disorders of glycan/glycoprotein metabolism; Potential drug targets					0.0	0.0	0.0	0.0	0.0	0.0	1.0	0.0	0.0	0.0	0.0	0.0	0.0	0.0	0.0	0.0	0.0	0.0	0.0	0.0
CRIP1	down	1396	symbol	H. sapiens	1396	H. sapiens	cysteine rich protein 1	GO:0060741 prostate gland stromal morphogenesis;GO:0071493 cellular response to UV-B;GO:0071236 cellular response to antibiotic		Predicted intracellular proteins	Cytosol;Nuclear speckles (Approved); Additional: Centrosome;Plasma membrane				0.0	0.0	0.0	0.0	0.0	0.0	0.0	0.0	0.0	0.0	0.0	0.0	0.0	0.0	0.0	0.0	0.0	0.0	0.0	0.0
ADAM8	down	101	symbol	H. sapiens	101	H. sapiens	ADAM metallopeptidase domain 8	GO:2000413 regulation of fibronectin-dependent thymocyte migration;GO:2000415 positive regulation of fibronectin-dependent thymocyte migration;GO:2000309 positive regulation of tumor necrosis factor (ligand) superfamily member 11 production		CD markers; Predicted intracellular proteins			(M118)PID INTEGRIN A9B1 PATHWAY; (M3468)NABA ECM REGULATORS; (M5885)NABA MATRISOME ASSOCIATED	(M5953)HALLMARK KRAS SIGNALING UP	1.0	0.0	0.0	1.0	0.0	1.0	0.0	0.0	0.0	0.0	0.0	0.0	0.0	0.0	0.0	0.0	0.0	1.0	0.0	0.0
BICD2	down	23299	symbol	H. sapiens	23299	H. sapiens	BICD cargo adaptor 2	GO:0072385 minus-end-directed organelle transport along microtubule;GO:0072393 microtubule anchoring at microtubule organizing center;GO:0034453 microtubule anchoring		Predicted intracellular proteins; Human disease related genes:Nervous system diseases:Neurodegenerative diseases; Disease related genes	Cytosol;Golgi apparatus;Plasma membrane (Supported)				0.0	0.0	0.0	0.0	0.0	0.0	0.0	0.0	1.0	0.0	0.0	0.0	0.0	0.0	0.0	0.0	0.0	0.0	0.0	0.0
TMEM41A	down	90407	symbol	H. sapiens	90407	H. sapiens	transmembrane protein 41A			Predicted intracellular proteins; Transporters	Nucleoplasm (Approved); Additional: Cytosol;Golgi apparatus				0.0	0.0	0.0	0.0	0.0	0.0	0.0	0.0	0.0	0.0	0.0	0.0	0.0	0.0	0.0	0.0	0.0	0.0	0.0	0.0
None	down						None	None	None	None	None	None	None	None	nan	nan	nan	nan	nan	nan	nan	nan	nan	nan	nan	nan	nan	nan	nan	nan	nan	nan	nan	nan
TAB3	down	257397	symbol	H. sapiens	257397	H. sapiens	TGF-beta activated kinase 1 (MAP3K7) binding protein 3	GO:0010507 negative regulation of autophagy;GO:0043123 positive regulation of I-kappaB kinase/NF-kappaB signaling;GO:0031330 negative regulation of cellular catabolic process		Predicted intracellular proteins	Cytosol;Nuclear speckles (Approved)				0.0	0.0	1.0	0.0	0.0	0.0	0.0	0.0	0.0	0.0	0.0	0.0	0.0	0.0	1.0	0.0	0.0	0.0	0.0	0.0
FBXL3	down	26224	symbol	H. sapiens	26224	H. sapiens	F-box and leucine rich repeat protein 3	GO:0043153 entrainment of circadian clock by photoperiod;GO:0009648 photoperiodism;GO:0009649 entrainment of circadian clock		Predicted intracellular proteins; Disease related genes; Human disease related genes:Congenital malformations:Other congenital malformations	Nuclear bodies (Enhanced)				0.0	0.0	0.0	0.0	0.0	0.0	1.0	0.0	0.0	0.0	0.0	0.0	0.0	0.0	0.0	0.0	0.0	0.0	0.0	0.0
None	down						None	None	None	None	None	None	None	None	nan	nan	nan	nan	nan	nan	nan	nan	nan	nan	nan	nan	nan	nan	nan	nan	nan	nan	nan	nan
BHLHE40	down	8553	gene_synonym	H. sapiens	8553	H. sapiens	basic helix-loop-helix family member e40	GO:0043153 entrainment of circadian clock by photoperiod;GO:0009648 photoperiodism;GO:0009649 entrainment of circadian clock		Predicted intracellular proteins; Transcription factors:Basic domains	Nuclear bodies (Supported)		(M95)PID CIRCADIAN PATHWAY; (M44)PID HIF2PATHWAY; (M255)PID HIF1 TFPATHWAY	(M5942)HALLMARK UV RESPONSE DN; (M5947)HALLMARK IL2 STAT5 SIGNALING; (M5890)HALLMARK TNFA SIGNALING VIA NFKB	0.0	0.0	0.0	0.0	0.0	0.0	0.0	0.0	0.0	0.0	0.0	0.0	0.0	0.0	0.0	0.0	0.0	0.0	0.0	0.0
MBOAT4	down	619373	symbol	H. sapiens	619373	H. sapiens	membrane bound O-acyltransferase domain containing 4	GO:0018190 protein octanoylation;GO:0018191 peptidyl-serine octanoylation;GO:0051366 protein decanoylation		Transporters:Electrochemical Potential-driven transporters	Golgi apparatus (Supported)				0.0	0.0	0.0	0.0	0.0	0.0	0.0	0.0	0.0	0.0	0.0	0.0	0.0	1.0	0.0	0.0	0.0	0.0	0.0	0.0
PLEKHJ1	down	55111	symbol	H. sapiens	55111	H. sapiens	pleckstrin homology domain containing J1	GO:0001881 receptor recycling;GO:0043112 receptor metabolic process;GO:0042147 retrograde transport, endosome to Golgi		Predicted intracellular proteins	Mitochondria (Approved)				0.0	0.0	0.0	0.0	0.0	0.0	0.0	0.0	0.0	0.0	0.0	0.0	0.0	0.0	0.0	0.0	0.0	0.0	0.0	0.0
STAMBPL1	down	57559	symbol	H. sapiens	57559	H. sapiens	STAM binding protein like 1	GO:0070536 protein K63-linked deubiquitination;GO:0016579 protein deubiquitination;GO:0070646 protein modification by small protein removal		Predicted intracellular proteins; Enzymes; Peptidases:Metallopeptidases	Plasma membrane (Approved)				0.0	0.0	0.0	0.0	0.0	0.0	0.0	0.0	0.0	0.0	0.0	0.0	0.0	0.0	1.0	0.0	0.0	0.0	0.0	0.0
TCF20	down	6942	symbol	H. sapiens	6942	H. sapiens	transcription factor 20	GO:0045944 positive regulation of transcription by RNA polymerase II;GO:0045893 positive regulation of DNA-templated transcription;GO:1903508 positive regulation of nucleic acid-templated transcription		Predicted intracellular proteins; Disease related genes; Human disease related genes:Other diseases:Mental and behavioural disorders	Nucleoplasm (Supported); Additional: Nuclear bodies				0.0	0.0	0.0	0.0	0.0	0.0	0.0	0.0	0.0	0.0	0.0	0.0	0.0	0.0	0.0	0.0	0.0	0.0	0.0	0.0
CCNF	down	899	symbol	H. sapiens	899	H. sapiens	cyclin F	GO:0000320 re-entry into mitotic cell cycle;GO:0010826 negative regulation of centrosome duplication;GO:0046606 negative regulation of centrosome cycle		Predicted intracellular proteins	Centrosome (Supported)			(M5901)HALLMARK G2M CHECKPOINT; (M5924)HALLMARK MTORC1 SIGNALING	0.0	0.0	0.0	0.0	0.0	0.0	1.0	0.0	0.0	0.0	0.0	0.0	0.0	0.0	0.0	0.0	0.0	0.0	0.0	0.0
TENT5C	down	54855	gene_synonym	H. sapiens	54855	H. sapiens	terminal nucleotidyltransferase 5C	GO:0048255 mRNA stabilization;GO:0043489 RNA stabilization;GO:1902373 negative regulation of mRNA catabolic process		Cancer-related genes; Enzymes; Predicted intracellular proteins; ENZYME proteins:Transferases	Nucleoplasm (Supported)			(M5945)HALLMARK HEME METABOLISM; (M5956)HALLMARK KRAS SIGNALING DN	0.0	0.0	0.0	0.0	0.0	0.0	0.0	0.0	0.0	0.0	0.0	0.0	0.0	0.0	0.0	0.0	0.0	0.0	0.0	0.0
ASF1A	down	25842	symbol	H. sapiens	25842	H. sapiens	anti-silencing function 1A histone chaperone	GO:0006335 DNA replication-dependent chromatin assembly;GO:0006334 nucleosome assembly;GO:0001649 osteoblast differentiation		Predicted intracellular proteins	Nucleoplasm (Enhanced)			(M5925)HALLMARK E2F TARGETS	0.0	0.0	0.0	0.0	0.0	0.0	0.0	0.0	0.0	0.0	0.0	0.0	0.0	0.0	1.0	0.0	0.0	0.0	0.0	0.0
CNNM3	down	26505	symbol	H. sapiens	26505	H. sapiens	cyclin and CBS domain divalent metal cation transport mediator 3	GO:0010960 magnesium ion homeostasis;GO:0055065 metal ion homeostasis;GO:0098771 inorganic ion homeostasis		Transporters:Transporter channels and pores	Cytosol (Approved)				0.0	0.0	0.0	0.0	0.0	0.0	0.0	0.0	0.0	0.0	0.0	0.0	0.0	0.0	0.0	0.0	0.0	0.0	0.0	0.0
ST3GAL5	down	8869	symbol	H. sapiens	8869	H. sapiens	ST3 beta-galactoside alpha-2,3-sialyltransferase 5	GO:0001574 ganglioside biosynthetic process;GO:0097503 sialylation;GO:0001573 ganglioside metabolic process		Disease related genes; ENZYME proteins:Transferases; Potential drug targets; Predicted intracellular proteins; Enzymes; Human disease related genes:Congenital disorders of metabolism:Congenital disorders of glycan/glycoprotein metabolism; Human disease related genes:Nervous system diseases:Epilepsy	Vesicles (Approved)	99mTc-14 F7 Mab		(M5913)HALLMARK INTERFERON GAMMA RESPONSE	0.0	0.0	0.0	0.0	0.0	0.0	0.0	0.0	0.0	0.0	0.0	0.0	0.0	1.0	0.0	0.0	0.0	0.0	0.0	0.0
CPT1A	down	1374	symbol	H. sapiens	1374	H. sapiens	carnitine palmitoyltransferase 1A	GO:0006853 carnitine shuttle;GO:1904772 response to tetrachloromethane;GO:0032000 positive regulation of fatty acid beta-oxidation		Disease related genes; ENZYME proteins:Transferases; Transporters; Human disease related genes:Congenital disorders of metabolism:Congenital disorders of lipid/glycolipid metabolism; FDA approved drug targets:Small molecule drugs; Predicted intracellular proteins; Enzymes	Mitochondria (Supported)	Levocarnitine; Glyburide; Perhexiline	(M106)PID HNF3B PATHWAY	(M5935)HALLMARK FATTY ACID METABOLISM; (M5936)HALLMARK OXIDATIVE PHOSPHORYLATION	0.0	0.0	0.0	0.0	0.0	0.0	0.0	0.0	0.0	0.0	1.0	0.0	0.0	0.0	0.0	0.0	0.0	0.0	0.0	0.0
LMO1	down	4004	symbol	H. sapiens	4004	H. sapiens	LIM domain only 1	GO:0046013 regulation of T cell homeostatic proliferation;GO:0042129 regulation of T cell proliferation;GO:0050670 regulation of lymphocyte proliferation		Predicted intracellular proteins; Cancer-related genes; Disease related genes					1.0	0.0	0.0	0.0	0.0	0.0	0.0	0.0	0.0	0.0	0.0	0.0	0.0	0.0	1.0	0.0	0.0	0.0	0.0	0.0
VAMP7	down	6845	symbol	H. sapiens	6845	H. sapiens	vesicle associated membrane protein 7	GO:0002278 eosinophil activation involved in immune response;GO:0043307 eosinophil activation;GO:0043308 eosinophil degranulation		Predicted intracellular proteins	Vesicles (Supported)			(M5910)HALLMARK PROTEIN SECRETION	1.0	1.0	1.0	1.0	1.0	0.0	0.0	1.0	1.0	0.0	0.0	0.0	0.0	0.0	0.0	1.0	0.0	0.0	0.0	1.0
FBXO6	down	26270	symbol	H. sapiens	26270	H. sapiens	F-box protein 6	GO:0006516 glycoprotein catabolic process;GO:0031146 SCF-dependent proteasomal ubiquitin-dependent protein catabolic process;GO:0030433 ubiquitin-dependent ERAD pathway		Cancer-related genes:Candidate cancer biomarkers; Predicted intracellular proteins				(M5892)HALLMARK CHOLESTEROL HOMEOSTASIS	0.0	0.0	0.0	0.0	0.0	0.0	1.0	0.0	0.0	0.0	0.0	0.0	0.0	0.0	0.0	0.0	0.0	0.0	0.0	0.0
PDE1B	down	5153	symbol	H. sapiens	5153	H. sapiens	phosphodiesterase 1B	GO:0036006 cellular response to macrophage colony-stimulating factor stimulus;GO:0097011 cellular response to granulocyte macrophage colony-stimulating factor stimulus;GO:0097012 response to granulocyte macrophage colony-stimulating factor		Enzymes; Predicted intracellular proteins; FDA approved drug targets:Small molecule drugs; ENZYME proteins:Hydrolases		Caffeine; Nicardipine; Felodipine; Bepridil; S,S-(2-Hydroxyethyl)Thiocysteine			0.0	0.0	0.0	0.0	0.0	0.0	0.0	1.0	0.0	0.0	0.0	0.0	0.0	0.0	1.0	0.0	0.0	1.0	0.0	0.0
ANKRD13D	down	338692	symbol	H. sapiens	338692	H. sapiens	ankyrin repeat domain 13D	GO:0002091 negative regulation of receptor internalization;GO:0048261 negative regulation of receptor-mediated endocytosis;GO:0045806 negative regulation of endocytosis		Predicted intracellular proteins	Nucleoplasm (Approved); Additional: Mitochondria				0.0	0.0	0.0	0.0	0.0	0.0	0.0	0.0	0.0	0.0	0.0	0.0	0.0	0.0	0.0	1.0	0.0	0.0	0.0	0.0
HLA-DRB3	down	3125	symbol	H. sapiens	3125	H. sapiens	major histocompatibility complex, class II, DR beta 3	GO:0002469 myeloid dendritic cell antigen processing and presentation;GO:0002468 dendritic cell antigen processing and presentation;GO:0002842 positive regulation of T cell mediated immune response to tumor cell							1.0	1.0	1.0	1.0	1.0	0.0	1.0	0.0	0.0	1.0	0.0	0.0	1.0	0.0	1.0	0.0	0.0	0.0	0.0	0.0
PTDSS2	down	81490	symbol	H. sapiens	81490	H. sapiens	phosphatidylserine synthase 2	GO:0006659 phosphatidylserine biosynthetic process;GO:0006658 phosphatidylserine metabolic process;GO:0042398 cellular modified amino acid biosynthetic process		Enzymes; ENZYME proteins:Transferases		Phosphatidyl serine			0.0	0.0	0.0	0.0	0.0	0.0	0.0	0.0	0.0	0.0	1.0	0.0	0.0	0.0	0.0	0.0	0.0	0.0	0.0	0.0
SAMD4B	down	55095	symbol	H. sapiens	55095	H. sapiens	sterile alpha motif domain containing 4B	GO:0000289 nuclear-transcribed mRNA poly(A) tail shortening;GO:0000288 nuclear-transcribed mRNA catabolic process, deadenylation-dependent decay;GO:0000956 nuclear-transcribed mRNA catabolic process		Predicted intracellular proteins	Cytosol (Enhanced)				0.0	0.0	0.0	0.0	0.0	0.0	1.0	0.0	0.0	0.0	0.0	1.0	0.0	0.0	0.0	0.0	0.0	0.0	0.0	0.0
FKBP11	down	51303	symbol	H. sapiens	51303	H. sapiens	FKBP prolyl isomerase 11	GO:0000413 protein peptidyl-prolyl isomerization;GO:0018208 peptidyl-proline modification;GO:0061077 chaperone-mediated protein folding		Enzymes; Predicted intracellular proteins; ENZYME proteins:Isomerase	Centrosome (Approved)				0.0	0.0	0.0	0.0	0.0	0.0	0.0	0.0	0.0	0.0	0.0	0.0	0.0	0.0	0.0	0.0	0.0	0.0	0.0	0.0
FLII	down	2314	symbol	H. sapiens	2314	H. sapiens	FLII actin remodeling protein	GO:0051014 actin filament severing;GO:0051016 barbed-end actin filament capping;GO:0051693 actin filament capping		Predicted intracellular proteins	Centriolar satellite;Cytosol;Nucleoplasm (Enhanced)			(M5909)HALLMARK MYOGENESIS	0.0	0.0	0.0	0.0	0.0	0.0	0.0	0.0	0.0	0.0	0.0	0.0	0.0	0.0	0.0	0.0	1.0	0.0	0.0	0.0
ZBTB32	down	27033	symbol	H. sapiens	27033	H. sapiens	zinc finger and BTB domain containing 32	GO:0001817 regulation of cytokine production;GO:0000122 negative regulation of transcription by RNA polymerase II;GO:0045892 negative regulation of DNA-templated transcription		Transcription factors:Zinc-coordinating DNA-binding domains; Predicted intracellular proteins					0.0	0.0	0.0	0.0	0.0	0.0	0.0	0.0	0.0	0.0	0.0	0.0	0.0	0.0	0.0	0.0	0.0	0.0	0.0	0.0
MYBBP1A	down	10514	symbol	H. sapiens	10514	H. sapiens	MYB binding protein 1a	GO:1903450 regulation of G1 to G0 transition;GO:2000210 positive regulation of anoikis;GO:0045945 positive regulation of transcription by RNA polymerase III		Predicted intracellular proteins	Nucleoli (Supported); Additional: Vesicles			(M5928)HALLMARK MYC TARGETS V2; (M5906)HALLMARK ESTROGEN RESPONSE EARLY	0.0	0.0	0.0	0.0	0.0	0.0	0.0	0.0	0.0	0.0	0.0	0.0	0.0	0.0	0.0	0.0	0.0	0.0	0.0	0.0
None	down						None	None	None	None	None	None	None	None	nan	nan	nan	nan	nan	nan	nan	nan	nan	nan	nan	nan	nan	nan	nan	nan	nan	nan	nan	nan
CISD3	down	284106	symbol	H. sapiens	284106	H. sapiens	CDGSH iron sulfur domain 3	GO:0106034 protein maturation by [2Fe-2S] cluster transfer;GO:0097428 protein maturation by iron-sulfur cluster transfer;GO:0051604 protein maturation		Predicted intracellular proteins					0.0	0.0	0.0	0.0	0.0	0.0	0.0	0.0	0.0	0.0	0.0	0.0	0.0	0.0	0.0	0.0	0.0	0.0	0.0	0.0
SHMT2	down	6472	symbol	H. sapiens	6472	H. sapiens	serine hydroxymethyltransferase 2	GO:0019264 glycine biosynthetic process from serine;GO:0006565 L-serine catabolic process;GO:0006564 L-serine biosynthetic process		Enzymes; Predicted intracellular proteins; ENZYME proteins:Transferases	Mitochondria (Supported); Additional: Microtubules	Pyridoxal phosphate; Tetrahydrofolic acid; Glycine; Artenimol		(M5924)HALLMARK MTORC1 SIGNALING; (M5934)HALLMARK XENOBIOTIC METABOLISM	0.0	0.0	0.0	0.0	0.0	0.0	0.0	0.0	1.0	0.0	0.0	0.0	0.0	0.0	0.0	0.0	0.0	0.0	0.0	0.0
NCLN	down	56926	symbol	H. sapiens	56926	H. sapiens	nicalin	GO:0061635 regulation of protein complex stability;GO:0050821 protein stabilization;GO:0031647 regulation of protein stability		Transporters:Accessory Factors Involved in Transport; Predicted intracellular proteins	Lipid droplets (Approved); Additional: Nucleoplasm				0.0	0.0	0.0	0.0	0.0	0.0	0.0	0.0	0.0	0.0	0.0	0.0	0.0	0.0	0.0	0.0	0.0	0.0	0.0	0.0
MAST4-AS1	down	101928794	symbol	H. sapiens	101928794	H. sapiens	MAST4 antisense RNA 1								0.0	0.0	0.0	0.0	0.0	0.0	0.0	0.0	0.0	0.0	0.0	0.0	0.0	0.0	0.0	0.0	0.0	0.0	0.0	0.0
ZAP70	down	7535	symbol	H. sapiens	7535	H. sapiens	zeta chain of T cell receptor associated protein kinase 70	GO:0070489 T cell aggregation;GO:0043366 beta selection;GO:0071593 lymphocyte aggregation	yes	Kinases:Tyr protein kinases; Disease related genes; ENZYME proteins:Transferases; RAS pathway related proteins; Human disease related genes:Immune system diseases:Primary immunodeficiency; Predicted intracellular proteins; Enzymes; Potential drug targets		Staurosporine; Fostamatinib	(M141)PID PI3KCI PATHWAY; (M88)PID CD8 TCR PATHWAY; (M34)PID TCR PATHWAY	(M5950)HALLMARK ALLOGRAFT REJECTION	1.0	0.0	0.0	1.0	1.0	0.0	1.0	1.0	1.0	1.0	0.0	0.0	0.0	0.0	1.0	0.0	0.0	0.0	0.0	0.0
PTPRCAP	down	5790	symbol	H. sapiens	5790	H. sapiens	protein tyrosine phosphatase receptor type C associated protein	GO:0006952 defense response;GO:0006950 response to stress;GO:0050896 response to stimulus		Predicted intracellular proteins	Plasma membrane (Approved)				0.0	0.0	0.0	0.0	0.0	0.0	0.0	0.0	0.0	0.0	0.0	0.0	0.0	0.0	0.0	0.0	0.0	0.0	0.0	0.0
IL12RB1	down	3594	symbol	H. sapiens	3594	H. sapiens	interleukin 12 receptor subunit beta 1	GO:0038155 interleukin-23-mediated signaling pathway;GO:2000330 positive regulation of T-helper 17 cell lineage commitment;GO:0035722 interleukin-12-mediated signaling pathway		CD markers; Predicted intracellular proteins; Human disease related genes:Immune system diseases:Primary immunodeficiency; Disease related genes	Plasma membrane (Approved)		(M36)PID IL27 PATHWAY; (M196)PID IL23 PATHWAY; (M54)PID IL12 2PATHWAY	(M5897)HALLMARK IL6 JAK STAT3 SIGNALING; (M5950)HALLMARK ALLOGRAFT REJECTION	1.0	1.0	1.0	1.0	0.0	0.0	0.0	0.0	1.0	1.0	0.0	0.0	0.0	0.0	0.0	0.0	0.0	1.0	0.0	0.0
EIF6	down	3692	symbol	H. sapiens	3692	H. sapiens	eukaryotic translation initiation factor 6	GO:1902626 assembly of large subunit precursor of preribosome;GO:0042256 cytosolic ribosome assembly;GO:0000054 ribosomal subunit export from nucleus		Predicted intracellular proteins	Nucleoplasm (Supported)	Copper			1.0	0.0	0.0	0.0	0.0	0.0	0.0	0.0	0.0	0.0	0.0	0.0	0.0	1.0	0.0	0.0	0.0	0.0	0.0	0.0
LOC100133920	down	100133920	Gene_ID	H. sapiens	100133920	H. sapiens	methylenetetrahydrofolate dehydrogenase (NADP+ dependent) 1 like pseudogene								0.0	0.0	0.0	0.0	0.0	0.0	0.0	0.0	0.0	0.0	0.0	0.0	0.0	0.0	0.0	0.0	0.0	0.0	0.0	0.0
MRPL4	down	51073	symbol	H. sapiens	51073	H. sapiens	mitochondrial ribosomal protein L4	GO:0032543 mitochondrial translation;GO:0140053 mitochondrial gene expression;GO:0006412 translation		Ribosomal proteins; Predicted intracellular proteins					0.0	0.0	0.0	0.0	0.0	0.0	0.0	0.0	0.0	0.0	0.0	0.0	0.0	1.0	0.0	0.0	0.0	0.0	0.0	0.0
ATP6V0D1	down	9114	symbol	H. sapiens	9114	H. sapiens	ATPase H+ transporting V0 subunit d1	GO:0036295 cellular response to increased oxygen levels;GO:0097401 synaptic vesicle lumen acidification;GO:0036296 response to increased oxygen levels		Predicted intracellular proteins; Transporters:Primary Active Transporters				(M5922)HALLMARK UNFOLDED PROTEIN RESPONSE	0.0	0.0	0.0	0.0	1.0	0.0	0.0	0.0	0.0	0.0	0.0	0.0	0.0	0.0	1.0	0.0	1.0	0.0	0.0	0.0
NUBP2	down	10101	symbol	H. sapiens	10101	H. sapiens	NUBP iron-sulfur cluster assembly factor 2, cytosolic	GO:0016226 iron-sulfur cluster assembly;GO:0031163 metallo-sulfur cluster assembly;GO:0006790 sulfur compound metabolic process		Predicted intracellular proteins	Cytosol;Nucleoplasm (Approved)				0.0	0.0	0.0	0.0	0.0	0.0	0.0	0.0	0.0	0.0	0.0	0.0	0.0	0.0	0.0	0.0	0.0	0.0	0.0	0.0
CTNNBL1	down	56259	symbol	H. sapiens	56259	H. sapiens	catenin beta like 1	GO:0016445 somatic diversification of immunoglobulins;GO:0002200 somatic diversification of immune receptors;GO:0002377 immunoglobulin production		Cancer-related genes:Candidate cancer biomarkers; Predicted intracellular proteins	Nucleoplasm (Supported); Additional: Centrosome;Cytosol				0.0	0.0	0.0	0.0	1.0	0.0	0.0	0.0	0.0	0.0	0.0	1.0	0.0	0.0	0.0	0.0	0.0	0.0	0.0	0.0
NRM	down	11270	symbol	H. sapiens	11270	H. sapiens	nurim	GO:0008150 biological_process			Nuclear membrane (Enhanced)				0.0	0.0	0.0	0.0	0.0	0.0	0.0	0.0	0.0	0.0	0.0	0.0	0.0	0.0	0.0	0.0	0.0	0.0	0.0	0.0
CD4	down	920	symbol	H. sapiens	920	H. sapiens	CD4 molecule	GO:0035397 helper T cell enhancement of adaptive immune response;GO:0035723 interleukin-15-mediated signaling pathway;GO:0071350 cellular response to interleukin-15		CD markers; Transporters:Accessory Factors Involved in Transport; Predicted intracellular proteins; FDA approved drug targets:Biotech drugs	Plasma membrane (Supported)	Antithymocyte immunoglobulin (rabbit); Clenoliximab; Ibalizumab	(M243)PID ARF 3PATHWAY; (M290)PID IL12 STAT4 PATHWAY; (M196)PID IL23 PATHWAY	(M5950)HALLMARK ALLOGRAFT REJECTION	1.0	1.0	1.0	1.0	1.0	0.0	1.0	1.0	1.0	1.0	0.0	0.0	0.0	0.0	1.0	0.0	0.0	1.0	0.0	0.0
RHOF	down	54509	symbol	H. sapiens	54509	H. sapiens	ras homolog family member F, filopodia associated	GO:0007264 small GTPase mediated signal transduction;GO:0007015 actin filament organization;GO:0051056 regulation of small GTPase mediated signal transduction		Predicted intracellular proteins	Golgi apparatus;Nucleoplasm (Approved)			(M5893)HALLMARK MITOTIC SPINDLE; (M5915)HALLMARK APICAL JUNCTION	0.0	0.0	0.0	0.0	0.0	1.0	0.0	0.0	0.0	0.0	0.0	0.0	0.0	0.0	0.0	0.0	0.0	0.0	0.0	0.0
ARHGAP17	down	55114	symbol	H. sapiens	55114	H. sapiens	Rho GTPase activating protein 17	GO:0035020 regulation of Rac protein signal transduction;GO:0017156 calcium-ion regulated exocytosis;GO:0045055 regulated exocytosis		Predicted intracellular proteins	Cytosol;Plasma membrane (Supported)		(M83)PID CDC42 REG PATHWAY; (M241)PID RAC1 REG PATHWAY		0.0	0.0	0.0	0.0	0.0	0.0	0.0	0.0	0.0	0.0	0.0	0.0	0.0	0.0	0.0	0.0	0.0	0.0	0.0	0.0
RAB29	down	8934	gene_synonym	H. sapiens	8934	H. sapiens	RAB29, member RAS oncogene family	GO:1905279 regulation of retrograde transport, endosome to Golgi;GO:1903441 protein localization to ciliary membrane;GO:0001921 positive regulation of receptor recycling		Predicted intracellular proteins	Cytosol;Vesicles (Supported)				0.0	0.0	0.0	1.0	0.0	0.0	0.0	1.0	0.0	0.0	0.0	0.0	0.0	0.0	0.0	1.0	0.0	0.0	0.0	0.0
FUBP3	down	8939	symbol	H. sapiens	8939	H. sapiens	far upstream element binding protein 3	GO:0008298 intracellular mRNA localization;GO:0006403 RNA localization;GO:0006351 DNA-templated transcription		Predicted intracellular proteins	Nucleoplasm (Approved); Additional: Cytosol				0.0	0.0	0.0	0.0	0.0	0.0	0.0	0.0	0.0	0.0	0.0	0.0	0.0	0.0	0.0	0.0	0.0	0.0	0.0	0.0
TMEM127	down	55654	symbol	H. sapiens	55654	H. sapiens	transmembrane protein 127	GO:0032007 negative regulation of TOR signaling;GO:0007032 endosome organization;GO:0032006 regulation of TOR signaling		Cancer-related genes; Disease related genes; Human disease related genes:Cancers:Cancers of endocrine organs					0.0	0.0	0.0	0.0	0.0	0.0	0.0	0.0	0.0	0.0	0.0	0.0	0.0	0.0	0.0	0.0	0.0	0.0	0.0	0.0
UAP1L1	down	91373	symbol	H. sapiens	91373	H. sapiens	UDP-N-acetylglucosamine pyrophosphorylase 1 like 1	GO:0006048 UDP-N-acetylglucosamine biosynthetic process;GO:0046349 amino sugar biosynthetic process;GO:0006047 UDP-N-acetylglucosamine metabolic process		Predicted intracellular proteins	Intermediate filaments (Approved); Additional: Cytosol				0.0	0.0	0.0	0.0	0.0	0.0	0.0	0.0	0.0	0.0	0.0	0.0	0.0	0.0	0.0	0.0	0.0	0.0	0.0	0.0
RALY	down	22913	symbol	H. sapiens	22913	H. sapiens	RALY heterogeneous nuclear ribonucleoprotein	GO:0042632 cholesterol homeostasis;GO:0055092 sterol homeostasis;GO:0055088 lipid homeostasis		Predicted intracellular proteins	Nucleoplasm (Enhanced); Additional: Vesicles				0.0	0.0	0.0	0.0	0.0	0.0	0.0	0.0	0.0	0.0	0.0	1.0	0.0	0.0	0.0	0.0	0.0	0.0	0.0	0.0
MINK1	down	50488	symbol	H. sapiens	50488	H. sapiens	misshapen like kinase 1	GO:2000311 regulation of AMPA receptor activity;GO:1900745 positive regulation of p38MAPK cascade;GO:1900744 regulation of p38MAPK cascade	yes	Enzymes; Kinases:STE Ser/Thr protein kinases; Predicted intracellular proteins; ENZYME proteins:Transferases		Fostamatinib			1.0	0.0	0.0	0.0	0.0	0.0	0.0	0.0	0.0	0.0	0.0	0.0	0.0	0.0	1.0	0.0	0.0	0.0	0.0	0.0
SLC25A1	down	6576	symbol	H. sapiens	6576	H. sapiens	solute carrier family 25 member 1	GO:0006843 mitochondrial citrate transmembrane transport;GO:1990546 mitochondrial tricarboxylic acid transmembrane transport;GO:0035674 tricarboxylic acid transmembrane transport		Disease related genes; Transporters:Electrochemical Potential-driven transporters; Predicted intracellular proteins; Human disease related genes:Congenital disorders of metabolism:Congenital disorders of amino acid metabolism; Human disease related genes:Nervous system diseases:Other nervous and sensory system diseases; Potential drug targets				(M5891)HALLMARK HYPOXIA; (M5905)HALLMARK ADIPOGENESIS	0.0	0.0	0.0	0.0	0.0	0.0	0.0	0.0	0.0	0.0	1.0	0.0	0.0	1.0	0.0	0.0	0.0	0.0	0.0	0.0
RAP1GAP2	down	23108	symbol	H. sapiens	23108	H. sapiens	RAP1 GTPase activating protein 2	GO:0090630 activation of GTPase activity;GO:0008361 regulation of cell size;GO:0043547 positive regulation of GTPase activity		Predicted intracellular proteins	Cytosol;Nuclear membrane (Supported)				0.0	0.0	0.0	0.0	1.0	0.0	1.0	0.0	0.0	0.0	0.0	0.0	0.0	0.0	0.0	0.0	0.0	0.0	0.0	0.0
PI4KA	down	5297	symbol	H. sapiens	5297	H. sapiens	phosphatidylinositol 4-kinase alpha	GO:0140754 reorganization of cellular membranes to establish viral sites of replication;GO:0044788 modulation by host of viral process;GO:0046854 phosphatidylinositol phosphate biosynthetic process	yes	Disease related genes; ENZYME proteins:Transferases; Predicted intracellular proteins; Enzymes; Human disease related genes:Congenital malformations:Congenital malformations of the nervous system; Potential drug targets	Nucleoplasm (Approved); Additional: Plasma membrane		(M160)PID AVB3 INTEGRIN PATHWAY		0.0	0.0	0.0	0.0	0.0	0.0	0.0	0.0	0.0	0.0	1.0	0.0	0.0	0.0	0.0	0.0	0.0	0.0	0.0	0.0
MRPL12	down	6182	symbol	H. sapiens	6182	H. sapiens	mitochondrial ribosomal protein L12	GO:0006390 mitochondrial transcription;GO:0000959 mitochondrial RNA metabolic process;GO:0032543 mitochondrial translation		Human disease related genes:Congenital disorders of metabolism:Mitochondrial diseases; Ribosomal proteins; Predicted intracellular proteins	Mitochondria (Supported)				0.0	0.0	0.0	0.0	0.0	0.0	0.0	0.0	0.0	0.0	0.0	0.0	0.0	1.0	0.0	0.0	0.0	0.0	0.0	0.0
MGAT1	down	4245	symbol	H. sapiens	4245	H. sapiens	alpha-1,3-mannosyl-glycoprotein 2-beta-N-acetylglucosaminyltransferase	GO:0006049 UDP-N-acetylglucosamine catabolic process;GO:0009227 nucleotide-sugar catabolic process;GO:0006047 UDP-N-acetylglucosamine metabolic process		Enzymes; Predicted intracellular proteins; ENZYME proteins:Transferases		Uridine-Diphosphate-N-Acetylglucosamine		(M5941)HALLMARK UV RESPONSE UP	0.0	0.0	0.0	0.0	0.0	0.0	0.0	0.0	0.0	0.0	0.0	0.0	0.0	1.0	0.0	0.0	0.0	0.0	0.0	0.0
PSMB6	down	5694	symbol	H. sapiens	5694	H. sapiens	proteasome 20S subunit beta 6	GO:0043161 proteasome-mediated ubiquitin-dependent protein catabolic process;GO:0010498 proteasomal protein catabolic process;GO:0006511 ubiquitin-dependent protein catabolic process		Enzymes; Predicted intracellular proteins; Peptidases:Threonine-type peptidases; ENZYME proteins:Hydrolases	Cytosol;Nucleoplasm (Supported)	(3AR,6R,6AS)-6-((S)-((S)-CYCLOHEX-2-ENYL)(HYDROXY)METHYL)-6A-METHYL-4-OXO-HEXAHYDRO-2H-FURO[3,2-C]PYRROLE-6-CARBALDEHYDE			0.0	0.0	1.0	0.0	0.0	0.0	1.0	0.0	0.0	0.0	0.0	1.0	0.0	0.0	1.0	0.0	0.0	0.0	0.0	0.0
SLCO3A1	down	28232	symbol	H. sapiens	28232	H. sapiens	solute carrier organic anion transporter family member 3A1	GO:0043252 sodium-independent organic anion transport;GO:0015732 prostaglandin transport;GO:0071715 icosanoid transport		Transporters:Electrochemical Potential-driven transporters					0.0	0.0	0.0	0.0	0.0	0.0	0.0	0.0	0.0	0.0	0.0	0.0	0.0	0.0	0.0	0.0	0.0	0.0	0.0	0.0
CDK2AP2	down	10263	symbol	H. sapiens	10263	H. sapiens	cyclin dependent kinase 2 associated protein 2	GO:2000035 regulation of stem cell division;GO:2000134 negative regulation of G1/S transition of mitotic cell cycle;GO:1902807 negative regulation of cell cycle G1/S phase transition		Predicted intracellular proteins	Nucleoplasm (Approved)				0.0	0.0	0.0	0.0	0.0	0.0	0.0	0.0	0.0	0.0	0.0	0.0	0.0	0.0	0.0	0.0	0.0	0.0	0.0	0.0
PI4K2A	down	55361	symbol	H. sapiens	55361	H. sapiens	phosphatidylinositol 4-kinase type 2 alpha	GO:0046854 phosphatidylinositol phosphate biosynthetic process;GO:0007032 endosome organization;GO:0006661 phosphatidylinositol biosynthetic process	yes	Enzymes; Predicted intracellular proteins; ENZYME proteins:Transferases	Plasma membrane (Approved)		(M90)PID WNT CANONICAL PATHWAY		0.0	0.0	0.0	0.0	0.0	0.0	0.0	0.0	0.0	0.0	1.0	0.0	0.0	0.0	0.0	0.0	0.0	0.0	0.0	0.0
MIR4435-2HG	down	541471	Gene_ID	H. sapiens	541471	H. sapiens	MIR4435-2 host gene								0.0	0.0	0.0	0.0	0.0	0.0	0.0	0.0	0.0	0.0	0.0	0.0	0.0	0.0	0.0	0.0	0.0	0.0	0.0	0.0
SNRPA	down	6626	symbol	H. sapiens	6626	H. sapiens	small nuclear ribonucleoprotein polypeptide A	GO:1900363 regulation of mRNA polyadenylation;GO:0031440 regulation of mRNA 3'-end processing;GO:0050684 regulation of mRNA processing		Predicted intracellular proteins	Nucleoplasm (Supported)	Malonic acid		(M5926)HALLMARK MYC TARGETS V1	0.0	0.0	0.0	0.0	0.0	0.0	0.0	0.0	0.0	0.0	0.0	1.0	0.0	0.0	0.0	0.0	0.0	0.0	0.0	0.0
PIH1D1	down	55011	symbol	H. sapiens	55011	H. sapiens	PIH1 domain containing 1	GO:1905669 TORC1 complex assembly;GO:1900110 negative regulation of histone H3-K9 dimethylation;GO:1902659 regulation of glucose mediated signaling pathway		Predicted intracellular proteins	Cytosol (Approved)				0.0	0.0	0.0	0.0	0.0	0.0	0.0	0.0	0.0	0.0	0.0	0.0	0.0	0.0	0.0	0.0	0.0	0.0	0.0	0.0
FAM24B	down	196792	symbol	H. sapiens	196792	H. sapiens	family with sequence similarity 24 member B			Predicted intracellular proteins					0.0	0.0	0.0	0.0	0.0	0.0	0.0	0.0	0.0	0.0	0.0	0.0	0.0	0.0	0.0	0.0	0.0	0.0	0.0	0.0
VPS36	down	51028	symbol	H. sapiens	51028	H. sapiens	vacuolar protein sorting 36 homolog	GO:0043328 protein transport to vacuole involved in ubiquitin-dependent protein catabolic process via the multivesicular body sorting pathway;GO:0032511 late endosome to vacuole transport via multivesicular body sorting pathway;GO:0036258 multivesicular body assembly		Predicted intracellular proteins	Lysosomes;Vesicles (Supported); Additional: Cell Junctions;Plasma membrane				0.0	0.0	0.0	0.0	0.0	0.0	1.0	0.0	0.0	0.0	0.0	0.0	0.0	0.0	0.0	0.0	0.0	0.0	0.0	0.0
DMPK	down	1760	symbol	H. sapiens	1760	H. sapiens	DM1 protein kinase	GO:0014853 regulation of excitatory postsynaptic membrane potential involved in skeletal muscle contraction;GO:0014852 regulation of skeletal muscle contraction by neural stimulation via neuromuscular junction;GO:0014722 regulation of skeletal muscle contraction by calcium ion signaling	yes	Disease related genes; ENZYME proteins:Transferases; Human disease related genes:Musculoskeletal diseases:Muscular diseases; Predicted intracellular proteins; Kinases:AGC Ser/Thr protein kinases; Enzymes; Potential drug targets	Cytosol (Uncertain); Additional: Vesicles	Bisindolylmaleimide VIII		(M5909)HALLMARK MYOGENESIS	0.0	0.0	0.0	0.0	0.0	0.0	0.0	0.0	0.0	0.0	0.0	0.0	0.0	0.0	0.0	0.0	0.0	0.0	0.0	0.0
TECR	down	9524	symbol	H. sapiens	9524	H. sapiens	trans-2,3-enoyl-CoA reductase	GO:0030497 fatty acid elongation;GO:0042761 very long-chain fatty acid biosynthetic process;GO:0035338 long-chain fatty-acyl-CoA biosynthetic process		Disease related genes; Human disease related genes:Other diseases:Mental and behavioural disorders; ENZYME proteins:Oxidoreductases; Enzymes; Potential drug targets	Endoplasmic reticulum (Supported)				0.0	0.0	0.0	0.0	0.0	0.0	0.0	0.0	0.0	0.0	1.0	0.0	0.0	1.0	0.0	0.0	0.0	0.0	0.0	0.0
NEAT1	down	283131	symbol	H. sapiens	283131	H. sapiens	nuclear paraspeckle assembly transcript 1	GO:1901647 positive regulation of synoviocyte proliferation;GO:1901645 regulation of synoviocyte proliferation;GO:0060965 negative regulation of miRNA-mediated gene silencing							0.0	0.0	0.0	1.0	0.0	0.0	0.0	0.0	0.0	0.0	0.0	0.0	0.0	0.0	0.0	0.0	0.0	0.0	0.0	0.0
SMC1A	down	8243	symbol	H. sapiens	8243	H. sapiens	structural maintenance of chromosomes 1A	GO:0034089 establishment of meiotic sister chromatid cohesion;GO:0072396 response to cell cycle checkpoint signaling;GO:0072402 response to DNA integrity checkpoint signaling		Cancer-related genes:Mutational cancer driver genes; Disease related genes; Predicted intracellular proteins; Human disease related genes:Congenital malformations:Other congenital malformations; Cancer-related genes:Mutated cancer genes; Human disease related genes:Nervous system diseases:Epilepsy	Nucleoplasm (Enhanced)		(M84)PID ATM PATHWAY	(M5893)HALLMARK MITOTIC SPINDLE; (M5901)HALLMARK G2M CHECKPOINT; (M5925)HALLMARK E2F TARGETS	0.0	0.0	0.0	0.0	0.0	0.0	0.0	0.0	0.0	0.0	0.0	0.0	0.0	0.0	1.0	0.0	0.0	0.0	0.0	0.0
BCL9L	down	283149	symbol	H. sapiens	283149	H. sapiens	BCL9 like	GO:0045445 myoblast differentiation;GO:0035914 skeletal muscle cell differentiation;GO:0035019 somatic stem cell population maintenance		Cancer-related genes; Predicted intracellular proteins	Nucleoplasm (Supported); Additional: Nucleoli fibrillar center				0.0	0.0	0.0	0.0	0.0	0.0	0.0	0.0	0.0	0.0	0.0	0.0	0.0	0.0	1.0	0.0	0.0	0.0	0.0	0.0
TANGO2	down	128989	gene_synonym	H. sapiens	128989	H. sapiens	transport and golgi organization 2 homolog	GO:0009306 protein secretion;GO:0035592 establishment of protein localization to extracellular region;GO:0071692 protein localization to extracellular region		Predicted intracellular proteins; Disease related genes					0.0	0.0	0.0	0.0	0.0	0.0	0.0	0.0	0.0	0.0	0.0	0.0	0.0	0.0	0.0	0.0	0.0	0.0	0.0	0.0
KDM1A	down	23028	symbol	H. sapiens	23028	H. sapiens	lysine demethylase 1A	GO:0051572 negative regulation of histone H3-K4 methylation;GO:0046098 guanine metabolic process;GO:0060992 response to fungicide		Disease related genes; Predicted intracellular proteins; Human disease related genes:Congenital malformations:Other congenital malformations; ENZYME proteins:Oxidoreductases; Enzymes; Potential drug targets	Nucleoplasm (Supported); Additional: Cytosol		(M288)PID HES HEY PATHWAY; (M17)PID NOTCH PATHWAY; (M58)PID AR PATHWAY		0.0	0.0	0.0	0.0	0.0	0.0	0.0	0.0	0.0	0.0	0.0	1.0	0.0	0.0	1.0	0.0	0.0	0.0	0.0	0.0
ILK	down	3611	symbol	H. sapiens	3611	H. sapiens	integrin linked kinase	GO:0010761 fibroblast migration;GO:2000178 negative regulation of neural precursor cell proliferation;GO:0022011 myelination in peripheral nervous system	yes	ENZYME proteins:Transferases; Kinases:TKL Ser/Thr protein kinases; Cancer-related genes:Candidate cancer biomarkers; Predicted intracellular proteins; Enzymes	Cytosol;Focal adhesion sites (Supported); Additional: Nucleoplasm		(M12771)SA PTEN PATHWAY; (M63)PID AVB3 OPN PATHWAY; (M71)PID ILK PATHWAY		1.0	0.0	0.0	0.0	0.0	0.0	0.0	1.0	0.0	0.0	0.0	0.0	0.0	0.0	0.0	0.0	0.0	1.0	0.0	0.0
RNF113A	down	7737	symbol	H. sapiens	7737	H. sapiens	ring finger protein 113A	GO:0018276 isopeptide cross-linking via N6-glycyl-L-lysine;GO:0018262 isopeptide cross-linking;GO:0034247 snoRNA splicing		Disease related genes; ENZYME proteins:Transferases; Human disease related genes:Skin diseases:Skin and soft tissue diseases; Predicted intracellular proteins; Enzymes; Potential drug targets	Nucleoplasm (Supported)				0.0	0.0	0.0	0.0	0.0	0.0	1.0	0.0	0.0	0.0	0.0	1.0	0.0	0.0	0.0	0.0	0.0	0.0	0.0	0.0
NHP2	down	55651	symbol	H. sapiens	55651	H. sapiens	NHP2 ribonucleoprotein	GO:0031120 snRNA pseudouridine synthesis;GO:0000454 snoRNA guided rRNA pseudouridine synthesis;GO:0040031 snRNA modification		Predicted intracellular proteins; Ribosomal proteins; Disease related genes; Human disease related genes:Other congenital disorders:Ribosomopathies				(M5922)HALLMARK UNFOLDED PROTEIN RESPONSE; (M5926)HALLMARK MYC TARGETS V1	0.0	0.0	0.0	0.0	0.0	0.0	0.0	0.0	0.0	0.0	0.0	1.0	0.0	0.0	1.0	0.0	0.0	0.0	0.0	0.0
RAPGEF1	down	2889	symbol	H. sapiens	2889	H. sapiens	Rap guanine nucleotide exchange factor 1	GO:0032486 Rap protein signal transduction;GO:0038180 nerve growth factor signaling pathway;GO:0038179 neurotrophin signaling pathway		Predicted intracellular proteins	Vesicles (Supported)		(M206)PID PDGFRA PATHWAY; (M69)PID REELIN PATHWAY; (M72)PID NECTIN PATHWAY		0.0	0.0	1.0	0.0	0.0	0.0	0.0	0.0	0.0	0.0	0.0	0.0	0.0	0.0	0.0	0.0	1.0	0.0	0.0	0.0
BMS1P23	down	728034	Gene_ID	H. sapiens	728034	H. sapiens	BMS1 pseudogene 23								0.0	0.0	0.0	0.0	0.0	0.0	0.0	0.0	0.0	0.0	0.0	0.0	0.0	0.0	0.0	0.0	0.0	0.0	0.0	0.0
MAP3K8	down	1326	symbol	H. sapiens	1326	H. sapiens	mitogen-activated protein kinase kinase kinase 8	GO:0031295 T cell costimulation;GO:0031294 lymphocyte costimulation;GO:0050870 positive regulation of T cell activation	yes	Enzymes; Kinases:STE Ser/Thr protein kinases; Predicted intracellular proteins; ENZYME proteins:Transferases	Cytosol (Supported)		(M134)PID TCR RAS PATHWAY; (M190)PID TCR JNK PATHWAY; (M88)PID CD8 TCR PATHWAY	(M5897)HALLMARK IL6 JAK STAT3 SIGNALING; (M5947)HALLMARK IL2 STAT5 SIGNALING; (M5890)HALLMARK TNFA SIGNALING VIA NFKB	1.0	0.0	1.0	0.0	1.0	0.0	1.0	0.0	0.0	0.0	0.0	0.0	0.0	0.0	1.0	0.0	0.0	0.0	0.0	0.0
CWF19L1	down	55280	symbol	H. sapiens	55280	H. sapiens	CWF19 like cell cycle control factor 1	GO:0000377 RNA splicing, via transesterification reactions with bulged adenosine as nucleophile;GO:0000398 mRNA splicing, via spliceosome;GO:0000375 RNA splicing, via transesterification reactions		Predicted intracellular proteins; Human disease related genes:Nervous system diseases:Neurodegenerative diseases; Disease related genes	Golgi apparatus;Nucleoplasm (Approved)				0.0	0.0	0.0	0.0	0.0	0.0	0.0	0.0	0.0	0.0	0.0	1.0	0.0	0.0	0.0	0.0	0.0	0.0	0.0	0.0
MAP2K2	down	5605	symbol	H. sapiens	5605	H. sapiens	mitogen-activated protein kinase kinase 2	GO:0060502 epithelial cell proliferation involved in lung morphogenesis;GO:0090170 regulation of Golgi inheritance;GO:0060440 trachea formation	yes	Disease related genes; ENZYME proteins:Transferases; Human disease related genes:Cancers:Cancers of haematopoietic and lymphoid tissues; RAS pathway related proteins; Kinases:STE Ser/Thr protein kinases; Cancer-related genes:Candidate cancer biomarkers; FDA approved drug targets:Small molecule drugs; Predicted intracellular proteins; Human disease related genes:Congenital malformations:Other cong…	Cytosol (Supported)	Bosutinib; Trametinib; Selumetinib; Binimetinib; Fostamatinib	(M18895)SA TRKA RECEPTOR; (M267)PID ANTHRAX PATHWAY; (M213)PID AR NONGENOMIC PATHWAY		0.0	0.0	1.0	0.0	0.0	0.0	0.0	1.0	0.0	0.0	0.0	0.0	0.0	0.0	1.0	1.0	1.0	0.0	0.0	0.0
CSNK1G2	down	1455	symbol	H. sapiens	1455	H. sapiens	casein kinase 1 gamma 2	GO:0030148 sphingolipid biosynthetic process;GO:0090263 positive regulation of canonical Wnt signaling pathway;GO:0046467 membrane lipid biosynthetic process	yes	Enzymes; Predicted intracellular proteins; ENZYME proteins:Transferases; Kinases:CK1 Ser/Thr protein kinases	Vesicles (Approved)	IC261; N-(2-Aminoethyl)-5-Chloroisoquinoline-8-Sulfonamide; 5-iodotubercidin	(M219)PID HEDGEHOG GLI PATHWAY; (M136)PID FOXO PATHWAY; (M261)PID P53 REGULATION PATHWAY		0.0	0.0	0.0	0.0	0.0	0.0	0.0	0.0	0.0	0.0	1.0	0.0	0.0	0.0	1.0	0.0	0.0	0.0	0.0	0.0
SAMD1	down	90378	symbol	H. sapiens	90378	H. sapiens	sterile alpha motif domain containing 1	GO:0034439 lipoprotein lipid oxidation;GO:0042160 lipoprotein modification;GO:0042161 lipoprotein oxidation		Predicted intracellular proteins	Cytosol (Approved); Additional: Mitochondria				0.0	0.0	0.0	0.0	0.0	0.0	0.0	0.0	0.0	0.0	0.0	0.0	0.0	0.0	0.0	0.0	0.0	0.0	0.0	0.0
MRPL20-AS1	down	148413	Gene_ID	H. sapiens	148413	H. sapiens	MRPL20 antisense RNA 1								0.0	0.0	0.0	0.0	0.0	0.0	0.0	0.0	0.0	0.0	0.0	0.0	0.0	0.0	0.0	0.0	0.0	0.0	0.0	0.0
TPCN2	down	219931	symbol	H. sapiens	219931	H. sapiens	two pore segment channel 2	GO:0048086 negative regulation of developmental pigmentation;GO:0090117 endosome to lysosome transport of low-density lipoprotein particle;GO:0090119 vesicle-mediated cholesterol transport		Transporters:Transporter channels and pores; Voltage-gated ion channels:CatSper and Two-Pore Channels	Nucleoli (Approved)				0.0	0.0	0.0	0.0	1.0	0.0	0.0	0.0	0.0	0.0	0.0	0.0	0.0	0.0	0.0	1.0	1.0	0.0	0.0	0.0
RUVBL1	down	8607	symbol	H. sapiens	8607	H. sapiens	RuvB like AAA ATPase 1	GO:0000492 box C/D snoRNP assembly;GO:0000491 small nucleolar ribonucleoprotein complex assembly;GO:1904507 positive regulation of telomere maintenance in response to DNA damage		Enzymes; Predicted intracellular proteins; ENZYME proteins:Hydrolases	Cytosol;Nucleoplasm (Supported)		(M139)PID MYC PATHWAY; (M71)PID ILK PATHWAY; (M66)PID MYC ACTIV PATHWAY		0.0	0.0	0.0	0.0	0.0	0.0	0.0	0.0	0.0	0.0	0.0	0.0	0.0	0.0	1.0	0.0	0.0	0.0	0.0	0.0
MAD1L1	down	8379	symbol	H. sapiens	8379	H. sapiens	mitotic arrest deficient 1 like 1	GO:0090232 positive regulation of spindle checkpoint;GO:0090267 positive regulation of mitotic cell cycle spindle assembly checkpoint;GO:0090235 regulation of metaphase plate congression		Predicted intracellular proteins; Disease related genes	Nuclear membrane;Nucleoplasm (Supported)		(M195)PID CMYB PATHWAY		1.0	0.0	0.0	0.0	0.0	0.0	0.0	0.0	0.0	0.0	0.0	0.0	0.0	0.0	1.0	0.0	0.0	0.0	0.0	0.0
AGK	down	55750	symbol	H. sapiens	55750	H. sapiens	acylglycerol kinase	GO:0045039 protein insertion into mitochondrial inner membrane;GO:0046834 lipid phosphorylation;GO:0051204 protein insertion into mitochondrial membrane	yes	Human disease related genes:Nervous system diseases:Eye disease; Disease related genes; ENZYME proteins:Transferases; Predicted intracellular proteins; Enzymes; Human disease related genes:Congenital disorders of metabolism:Mitochondrial diseases; Potential drug targets	Mitochondria (Supported); Additional: Vesicles				0.0	0.0	0.0	0.0	0.0	0.0	0.0	0.0	0.0	0.0	1.0	0.0	0.0	1.0	1.0	0.0	0.0	0.0	0.0	0.0
WAS	down	7454	symbol	H. sapiens	7454	H. sapiens	WASP actin nucleation promoting factor	GO:0002625 regulation of T cell antigen processing and presentation;GO:0032488 Cdc42 protein signal transduction;GO:0002577 regulation of antigen processing and presentation		Disease related genes; Human disease related genes:Cardiovascular diseases:Hematologic diseases; Human disease related genes:Immune system diseases:Primary immunodeficiency; Cancer-related genes; Predicted intracellular proteins	Plasma membrane (Approved); Additional: Cytosol	(S)-wiskostatin	(M34)PID TCR PATHWAY	(M5921)HALLMARK COMPLEMENT; (M5950)HALLMARK ALLOGRAFT REJECTION	0.0	1.0	0.0	0.0	1.0	0.0	1.0	1.0	1.0	0.0	0.0	0.0	0.0	0.0	1.0	0.0	0.0	1.0	0.0	0.0
DAPK2	down	23604	symbol	H. sapiens	23604	H. sapiens	death associated protein kinase 2	GO:2000422 regulation of eosinophil chemotaxis;GO:2000424 positive regulation of eosinophil chemotaxis;GO:2000418 positive regulation of eosinophil migration	yes	Enzymes; Predicted intracellular proteins; ENZYME proteins:Transferases; Kinases:CAMK Ser/Thr protein kinases	Golgi apparatus;Vesicles (Supported)	Fostamatinib		(M5909)HALLMARK MYOGENESIS	0.0	0.0	1.0	1.0	0.0	0.0	0.0	0.0	0.0	0.0	0.0	0.0	0.0	0.0	1.0	0.0	0.0	0.0	0.0	0.0
EDEM2	down	55741	symbol	H. sapiens	55741	H. sapiens	ER degradation enhancing alpha-mannosidase like protein 2	GO:0036509 trimming of terminal mannose on B branch;GO:0036511 trimming of first mannose on A branch;GO:0036512 trimming of second mannose on A branch		Predicted intracellular proteins					0.0	0.0	0.0	0.0	0.0	0.0	1.0	0.0	0.0	0.0	0.0	0.0	0.0	0.0	0.0	0.0	0.0	0.0	0.0	0.0
TOM1	down	10043	symbol	H. sapiens	10043	H. sapiens	target of myb1 membrane trafficking protein	GO:0061753 substrate localization to autophagosome;GO:1904978 regulation of endosome organization;GO:1901098 positive regulation of autophagosome maturation		Predicted intracellular proteins; Cancer-related genes:Mutational cancer driver genes; Transporters	Cytosol (Approved); Additional: Centriolar satellite;Plasma membrane		(M195)PID CMYB PATHWAY		0.0	0.0	0.0	0.0	0.0	1.0	0.0	0.0	0.0	0.0	0.0	0.0	0.0	0.0	0.0	0.0	0.0	0.0	0.0	0.0
ACSL5	down	51703	symbol	H. sapiens	51703	H. sapiens	acyl-CoA synthetase long chain family member 5	GO:0010747 positive regulation of long-chain fatty acid import across plasma membrane;GO:0140214 positive regulation of long-chain fatty acid import into cell;GO:0010746 regulation of long-chain fatty acid import across plasma membrane		ENZYME proteins:Ligase; Enzymes	Mitochondria (Supported); Additional: Nucleoplasm			(M5949)HALLMARK PEROXISOME; (M5948)HALLMARK BILE ACID METABOLISM; (M5935)HALLMARK FATTY ACID METABOLISM	0.0	0.0	0.0	0.0	0.0	0.0	0.0	0.0	0.0	0.0	1.0	0.0	0.0	1.0	0.0	0.0	0.0	0.0	0.0	0.0
PPP1R12C	down	54776	symbol	H. sapiens	54776	H. sapiens	protein phosphatase 1 regulatory subunit 12C	GO:0007165 signal transduction;GO:0023052 signaling;GO:0007154 cell communication		Predicted intracellular proteins					0.0	0.0	0.0	0.0	0.0	0.0	0.0	0.0	0.0	0.0	0.0	0.0	0.0	0.0	0.0	0.0	0.0	0.0	0.0	0.0
ATG9A	down	79065	symbol	H. sapiens	79065	H. sapiens	autophagy related 9A	GO:0044805 late nucleophagy;GO:0034497 protein localization to phagophore assembly site;GO:0044804 autophagy of nucleus		Transporters	Vesicles (Supported)				0.0	0.0	0.0	0.0	0.0	0.0	0.0	0.0	0.0	0.0	0.0	0.0	0.0	0.0	0.0	0.0	0.0	0.0	0.0	0.0
SUN2	down	25777	symbol	H. sapiens	25777	H. sapiens	Sad1 and UNC84 domain containing 2	GO:0031022 nuclear migration along microfilament;GO:0021817 nucleokinesis involved in cell motility in cerebral cortex radial glia guided migration;GO:0043578 nuclear matrix organization		Transporters:Transporter channels and pores; Predicted intracellular proteins	Nuclear membrane (Supported)			(M5893)HALLMARK MITOTIC SPINDLE	0.0	0.0	0.0	0.0	0.0	0.0	0.0	0.0	0.0	0.0	0.0	0.0	0.0	0.0	1.0	0.0	0.0	0.0	0.0	0.0
HAVCR1	down	26762	symbol	H. sapiens	26762	H. sapiens	hepatitis A virus cellular receptor 1	GO:0033005 positive regulation of mast cell activation;GO:0006911 phagocytosis, engulfment;GO:0033003 regulation of mast cell activation		CD markers; Predicted intracellular proteins	Vesicles (Approved)				1.0	0.0	0.0	0.0	1.0	0.0	0.0	0.0	0.0	0.0	0.0	0.0	0.0	0.0	0.0	0.0	0.0	0.0	0.0	0.0
DYNLRB1	down	83658	symbol	H. sapiens	83658	H. sapiens	dynein light chain roadblock-type 1	GO:0007632 visual behavior;GO:0009416 response to light stimulus;GO:0007018 microtubule-based movement		Predicted intracellular proteins			(M286)PID TGFBR PATHWAY		0.0	0.0	0.0	0.0	0.0	0.0	0.0	0.0	0.0	0.0	0.0	0.0	0.0	0.0	0.0	0.0	0.0	0.0	0.0	0.0
HELZ2	down	85441	gene_synonym	H. sapiens	85441	H. sapiens	helicase with zinc finger 2	GO:0090501 RNA phosphodiester bond hydrolysis;GO:0090305 nucleic acid phosphodiester bond hydrolysis;GO:0035194 RNA-mediated post-transcriptional gene silencing		Predicted intracellular proteins				(M5911)HALLMARK INTERFERON ALPHA RESPONSE; (M5913)HALLMARK INTERFERON GAMMA RESPONSE	0.0	0.0	0.0	0.0	0.0	0.0	0.0	0.0	0.0	0.0	1.0	0.0	0.0	0.0	1.0	0.0	0.0	0.0	0.0	0.0
ACHE	down	43	symbol	H. sapiens	43	H. sapiens	acetylcholinesterase (Cartwright blood group)	GO:0032223 negative regulation of synaptic transmission, cholinergic;GO:0001507 acetylcholine catabolic process in synaptic cleft;GO:0006581 acetylcholine catabolic process		Blood group antigen proteins; ENZYME proteins:Hydrolases; FDA approved drug targets:Small molecule drugs; Predicted intracellular proteins; Enzymes	Golgi apparatus (Approved); Additional: Vesicles	Choline; Tacrine; Carbamoylcholine; Dipivefrin; Gallamine triethiodide; Pyridostigmine; Galantamine; Isoflurophate; Pralidoxime; Minaprine; Donepezil; Ranitidine; Demecarium; Physostigmine; Rivastigmine; Edrophonium; Ambenonium; Tubocurarine; Decamethonium; Neostigmine; Monoisopropylphosphorylserine; Propidium; 3,8-Diamino-6-Phenyl-5-[6-[1-[2-[(1,2,3,4-Tetrahydro-9-Acridinyl)Amino]Ethyl]-1h-1,2,3…	(M166)PID ATF2 PATHWAY	(M5919)HALLMARK HEDGEHOG SIGNALING; (M5909)HALLMARK MYOGENESIS; (M5950)HALLMARK ALLOGRAFT REJECTION	0.0	0.0	0.0	0.0	0.0	0.0	0.0	0.0	0.0	0.0	1.0	0.0	0.0	0.0	0.0	0.0	0.0	0.0	0.0	0.0
OASL	down	8638	symbol	H. sapiens	8638	H. sapiens	2'-5'-oligoadenylate synthetase like	GO:0070106 interleukin-27-mediated signaling pathway;GO:0060700 regulation of ribonuclease activity;GO:1900246 positive regulation of RIG-I signaling pathway		Predicted intracellular proteins	Cytosol;Nucleoplasm (Supported)			(M5911)HALLMARK INTERFERON ALPHA RESPONSE; (M5913)HALLMARK INTERFERON GAMMA RESPONSE	0.0	0.0	1.0	1.0	1.0	0.0	0.0	0.0	1.0	0.0	0.0	0.0	0.0	0.0	0.0	0.0	0.0	1.0	0.0	0.0
PRR14	down	78994	symbol	H. sapiens	78994	H. sapiens	proline rich 14	GO:0007517 muscle organ development;GO:0061061 muscle structure development;GO:0048513 animal organ development		Predicted intracellular proteins	Nucleoplasm (Enhanced)				0.0	0.0	0.0	0.0	0.0	0.0	0.0	0.0	0.0	0.0	0.0	0.0	0.0	0.0	0.0	0.0	0.0	0.0	0.0	0.0
None	down						None	None	None	None	None	None	None	None	nan	nan	nan	nan	nan	nan	nan	nan	nan	nan	nan	nan	nan	nan	nan	nan	nan	nan	nan	nan
H4C12	down	8362	gene_synonym	H. sapiens	8362	H. sapiens	H4 clustered histone 12	GO:0061644 protein localization to CENP-A containing chromatin;GO:0045653 negative regulation of megakaryocyte differentiation;GO:0045652 regulation of megakaryocyte differentiation		Predicted intracellular proteins; Disease related genes					1.0	0.0	0.0	0.0	1.0	0.0	0.0	0.0	0.0	0.0	0.0	0.0	0.0	0.0	1.0	0.0	0.0	0.0	0.0	0.0
PTPN7	down	5778	symbol	H. sapiens	5778	H. sapiens	protein tyrosine phosphatase non-receptor type 7	GO:0006470 protein dephosphorylation;GO:0000165 MAPK cascade;GO:0016311 dephosphorylation		Enzymes; Predicted intracellular proteins; ENZYME proteins:Hydrolases	Cytosol (Supported); Additional: Microtubules;Mitotic spindle		(M134)PID TCR RAS PATHWAY; (M272)PID CD8 TCR DOWNSTREAM PATHWAY		0.0	0.0	1.0	0.0	0.0	0.0	0.0	0.0	0.0	0.0	0.0	0.0	0.0	0.0	1.0	0.0	0.0	0.0	0.0	0.0
LPAR2	down	9170	symbol	H. sapiens	9170	H. sapiens	lysophosphatidic acid receptor 2	GO:0007202 activation of phospholipase C activity;GO:0035025 positive regulation of Rho protein signal transduction;GO:0010863 positive regulation of phospholipase C activity		Predicted intracellular proteins; G-protein coupled receptors:Lysolipids receptors; Transporters; G-protein coupled receptors:GPCRs excl olfactory receptors			(M15)PID LYSOPHOSPHOLIPID PATHWAY		0.0	0.0	1.0	0.0	0.0	0.0	0.0	0.0	0.0	0.0	0.0	0.0	0.0	0.0	0.0	0.0	0.0	0.0	0.0	0.0
FBXO44	down	93611	symbol	H. sapiens	93611	H. sapiens	F-box protein 44	GO:0006516 glycoprotein catabolic process;GO:0031146 SCF-dependent proteasomal ubiquitin-dependent protein catabolic process;GO:0030433 ubiquitin-dependent ERAD pathway		Predicted intracellular proteins	Nucleoplasm (Approved)				0.0	0.0	0.0	0.0	0.0	0.0	1.0	0.0	0.0	0.0	0.0	0.0	0.0	0.0	0.0	0.0	0.0	0.0	0.0	0.0
PSME1	down	5720	symbol	H. sapiens	5720	H. sapiens	proteasome activator subunit 1	GO:0019884 antigen processing and presentation of exogenous antigen;GO:0019882 antigen processing and presentation;GO:0010950 positive regulation of endopeptidase activity		Predicted intracellular proteins	Cytosol (Approved); Additional: Nuclear bodies	Copper		(M5911)HALLMARK INTERFERON ALPHA RESPONSE; (M5935)HALLMARK FATTY ACID METABOLISM; (M5913)HALLMARK INTERFERON GAMMA RESPONSE	0.0	0.0	1.0	0.0	1.0	0.0	1.0	0.0	0.0	0.0	0.0	1.0	0.0	0.0	1.0	0.0	0.0	0.0	0.0	0.0
ZC3H18	down	124245	symbol	H. sapiens	124245	H. sapiens	zinc finger CCCH-type containing 18	GO:0050779 RNA destabilization;GO:0043487 regulation of RNA stability;GO:0031331 positive regulation of cellular catabolic process		Predicted intracellular proteins	Nuclear speckles (Enhanced)				0.0	0.0	0.0	0.0	0.0	0.0	0.0	0.0	0.0	0.0	0.0	0.0	0.0	0.0	0.0	0.0	0.0	0.0	0.0	0.0
KMT5C	down	84787	gene_synonym	H. sapiens	84787	H. sapiens	lysine methyltransferase 5C	GO:0034772 histone H4-K20 dimethylation;GO:0034773 histone H4-K20 trimethylation;GO:0034770 histone H4-K20 methylation		Enzymes; Predicted intracellular proteins; ENZYME proteins:Transferases	Nucleoplasm (Enhanced)				1.0	1.0	0.0	1.0	0.0	0.0	0.0	0.0	0.0	0.0	0.0	0.0	0.0	0.0	0.0	0.0	0.0	0.0	0.0	0.0
NUP210	down	23225	symbol	H. sapiens	23225	H. sapiens	nucleoporin 210	GO:0051028 mRNA transport;GO:0050657 nucleic acid transport;GO:0050658 RNA transport		Transporters:Transporter channels and pores					0.0	0.0	1.0	0.0	1.0	0.0	0.0	0.0	0.0	0.0	0.0	1.0	0.0	0.0	1.0	0.0	0.0	0.0	0.0	0.0
RAB11B	down	9230	symbol	H. sapiens	9230	H. sapiens	RAB11B, member RAS oncogene family	GO:0045054 constitutive secretory pathway;GO:0150093 amyloid-beta clearance by transcytosis;GO:0033572 transferrin transport		Predicted intracellular proteins; Human disease related genes:Congenital malformations:Congenital malformations of the nervous system; Disease related genes	Centriolar satellite;Vesicles (Approved)				0.0	0.0	0.0	0.0	0.0	0.0	0.0	0.0	0.0	0.0	0.0	0.0	0.0	0.0	0.0	1.0	0.0	0.0	0.0	0.0
WDR47	down	22911	symbol	H. sapiens	22911	H. sapiens	WD repeat domain 47	GO:0062036 sensory perception of hot stimulus;GO:0120168 detection of hot stimulus involved in thermoception;GO:0050960 detection of temperature stimulus involved in thermoception		Predicted intracellular proteins	Actin filaments (Approved); Additional: Nucleoplasm				0.0	0.0	0.0	0.0	0.0	0.0	0.0	1.0	0.0	0.0	0.0	0.0	0.0	0.0	0.0	0.0	0.0	0.0	0.0	0.0
CHCHD3	down	54927	symbol	H. sapiens	54927	H. sapiens	coiled-coil-helix-coiled-coil-helix domain containing 3	GO:0042407 cristae formation;GO:0008053 mitochondrial fusion;GO:0007007 inner mitochondrial membrane organization		Predicted intracellular proteins	Mitochondria (Supported)				0.0	0.0	0.0	0.0	0.0	0.0	0.0	0.0	0.0	0.0	0.0	0.0	0.0	0.0	0.0	0.0	0.0	0.0	0.0	0.0
None	down						None	None	None	None	None	None	None	None	nan	nan	nan	nan	nan	nan	nan	nan	nan	nan	nan	nan	nan	nan	nan	nan	nan	nan	nan	nan
ZNF580	down	51157	symbol	H. sapiens	51157	H. sapiens	zinc finger protein 580	GO:0032757 positive regulation of interleukin-8 production;GO:0070301 cellular response to hydrogen peroxide;GO:0002690 positive regulation of leukocyte chemotaxis		Transcription factors:Zinc-coordinating DNA-binding domains; Predicted intracellular proteins	Nucleoplasm (Approved)				0.0	0.0	0.0	1.0	0.0	0.0	0.0	0.0	0.0	0.0	0.0	0.0	0.0	0.0	0.0	0.0	0.0	1.0	0.0	0.0
PMEL	down	6490	symbol	H. sapiens	6490	H. sapiens	premelanosome protein	GO:0042438 melanin biosynthetic process;GO:0006582 melanin metabolic process;GO:0044550 secondary metabolite biosynthetic process		Predicted intracellular proteins	Endoplasmic reticulum (Supported); Additional: Golgi apparatus				0.0	0.0	0.0	0.0	0.0	0.0	0.0	0.0	0.0	0.0	0.0	0.0	0.0	0.0	0.0	0.0	0.0	0.0	0.0	0.0
LSP1	down	4046	symbol	H. sapiens	4046	H. sapiens	lymphocyte specific protein 1	GO:0098760 response to interleukin-7;GO:0098761 cellular response to interleukin-7;GO:0006968 cellular defense response		Predicted intracellular proteins			(M199)PID P38 MK2 PATHWAY	(M5938)HALLMARK REACTIVE OXYGEN SPECIES PATHWAY; (M5909)HALLMARK MYOGENESIS	0.0	0.0	0.0	0.0	1.0	0.0	0.0	0.0	0.0	0.0	0.0	0.0	0.0	0.0	0.0	0.0	0.0	1.0	0.0	0.0
CDYL2	down	124359	symbol	H. sapiens	124359	H. sapiens	chromodomain Y like 2	GO:0045892 negative regulation of DNA-templated transcription;GO:1903507 negative regulation of nucleic acid-templated transcription;GO:1902679 negative regulation of RNA biosynthetic process		Predicted intracellular proteins					0.0	0.0	0.0	0.0	0.0	0.0	0.0	0.0	0.0	0.0	0.0	0.0	0.0	0.0	0.0	0.0	0.0	0.0	0.0	0.0
NUS1	down	116150	symbol	H. sapiens	116150	H. sapiens	NUS1 dehydrodolichyl diphosphate synthase subunit	GO:0019408 dolichol biosynthetic process;GO:0016094 polyprenol biosynthetic process;GO:0006489 dolichyl diphosphate biosynthetic process		Disease related genes; ENZYME proteins:Transferases; Potential drug targets; Enzymes; Human disease related genes:Congenital disorders of metabolism:Congenital disorders of glycan/glycoprotein metabolism; Human disease related genes:Other diseases:Mental and behavioural disorders	Vesicles (Approved); Additional: Plasma membrane				0.0	0.0	0.0	0.0	0.0	0.0	0.0	0.0	0.0	0.0	0.0	0.0	0.0	1.0	0.0	0.0	0.0	0.0	0.0	0.0
PSAP	down	5660	symbol	H. sapiens	5660	H. sapiens	prosaposin	GO:1903771 positive regulation of beta-galactosidase activity;GO:1905572 ganglioside GM1 transport to membrane;GO:0046836 glycolipid transport		Human disease related genes:Congenital disorders of metabolism:Lysosomal storage diseases; Transporters:Transporter channels and pores; Disease related genes; Human disease related genes:Congenital disorders of metabolism:Congenital disorders of lipid/glycolipid metabolism; Predicted intracellular proteins; Potential drug targets	Vesicles (Supported)	Di-Stearoyl-3-Sn-Phosphatidylethanolamine			0.0	0.0	0.0	0.0	0.0	1.0	0.0	0.0	0.0	0.0	1.0	0.0	0.0	0.0	0.0	0.0	0.0	0.0	0.0	0.0
LYN	down	4067	symbol	H. sapiens	4067	H. sapiens	LYN proto-oncogene, Src family tyrosine kinase	GO:2000670 positive regulation of dendritic cell apoptotic process;GO:0070447 positive regulation of oligodendrocyte progenitor proliferation;GO:0070667 negative regulation of mast cell proliferation	yes	Kinases:Tyr protein kinases; Cancer-related genes:Mutational cancer driver genes; ENZYME proteins:Transferases; Disease related genes; Predicted intracellular proteins; Enzymes; Potential drug targets	Golgi apparatus;Plasma membrane (Supported); Additional: Vesicles	Dasatinib; 1-Tert-Butyl-3-(4-Chloro-Phenyl)-1h-Pyrazolo[3,4-D]Pyrimidin-4-Ylamine; Bosutinib; Ponatinib; Nintedanib; Fostamatinib	(M135)PID IL5 PATHWAY; (M17200)SA B CELL RECEPTOR COMPLEXES; (M33)PID GLYPICAN 1PATHWAY	(M5916)HALLMARK APICAL SURFACE; (M5941)HALLMARK UV RESPONSE UP; (M5921)HALLMARK COMPLEMENT	1.0	1.0	1.0	1.0	1.0	0.0	1.0	1.0	1.0	0.0	0.0	0.0	0.0	0.0	1.0	1.0	0.0	1.0	0.0	0.0
C8B	down	732	symbol	H. sapiens	732	H. sapiens	complement C8 beta chain	GO:0006957 complement activation, alternative pathway;GO:0019835 cytolysis;GO:0006958 complement activation, classical pathway		Predicted intracellular proteins; Human disease related genes:Immune system diseases:Primary immunodeficiency; Disease related genes; Predicted secreted proteins		Zinc; Copper; Zinc acetate		(M5946)HALLMARK COAGULATION	0.0	0.0	0.0	1.0	1.0	0.0	0.0	0.0	1.0	0.0	0.0	0.0	0.0	0.0	1.0	0.0	0.0	0.0	1.0	0.0
TMPRSS5	down	80975	symbol	H. sapiens	80975	H. sapiens	transmembrane serine protease 5	GO:0006897 endocytosis;GO:0006508 proteolysis;GO:0016192 vesicle-mediated transport		Disease related genes; Predicted intracellular proteins; Enzymes; Peptidases:Serine-type peptidases; Potential drug targets	Nucleoplasm (Approved)				0.0	0.0	0.0	0.0	0.0	0.0	0.0	0.0	0.0	0.0	0.0	0.0	0.0	0.0	0.0	0.0	0.0	0.0	0.0	0.0
SEC24C	down	9632	symbol	H. sapiens	9632	H. sapiens	SEC24 homolog C, COPII coat complex component	GO:0090110 COPII-coated vesicle cargo loading;GO:0035459 vesicle cargo loading;GO:0090114 COPII-coated vesicle budding		Predicted intracellular proteins	Vesicles (Supported)				0.0	0.0	0.0	0.0	1.0	0.0	1.0	0.0	0.0	0.0	1.0	0.0	0.0	0.0	0.0	0.0	0.0	0.0	0.0	0.0
TRAPPC1	down	58485	symbol	H. sapiens	58485	H. sapiens	trafficking protein particle complex subunit 1	GO:0048207 vesicle targeting, rough ER to cis-Golgi;GO:0048208 COPII vesicle coating;GO:0048199 vesicle targeting, to, from or within Golgi		Predicted intracellular proteins		S-palmitoyl-L-cysteine			0.0	0.0	0.0	0.0	0.0	1.0	0.0	0.0	0.0	0.0	0.0	0.0	0.0	0.0	0.0	0.0	0.0	0.0	0.0	0.0
PAFAH2	down	5051	symbol	H. sapiens	5051	H. sapiens	platelet activating factor acetylhydrolase 2	GO:0007596 blood coagulation;GO:0050817 coagulation;GO:0007599 hemostasis		Enzymes; Predicted intracellular proteins; ENZYME proteins:Transferases; ENZYME proteins:Hydrolases					0.0	0.0	0.0	0.0	0.0	0.0	0.0	0.0	0.0	0.0	0.0	0.0	0.0	0.0	0.0	0.0	0.0	0.0	0.0	0.0
TMCO4	down	255104	symbol	H. sapiens	255104	H. sapiens	transmembrane and coiled-coil domains 4				Endoplasmic reticulum (Approved)				0.0	0.0	0.0	0.0	0.0	0.0	0.0	0.0	0.0	0.0	0.0	0.0	0.0	0.0	0.0	0.0	0.0	0.0	0.0	0.0
SMC1B	down	27127	symbol	H. sapiens	27127	H. sapiens	structural maintenance of chromosomes 1B	GO:0007062 sister chromatid cohesion;GO:0051321 meiotic cell cycle;GO:0051276 chromosome organization		Predicted intracellular proteins	Cytosol;Nucleoplasm (Supported)				0.0	0.0	0.0	0.0	0.0	0.0	0.0	0.0	0.0	0.0	0.0	0.0	0.0	0.0	1.0	0.0	0.0	0.0	0.0	0.0
ULBP2	down	80328	symbol	H. sapiens	80328	H. sapiens	UL16 binding protein 2	GO:0002486 antigen processing and presentation of endogenous peptide antigen via MHC class I via ER pathway, TAP-independent;GO:0002476 antigen processing and presentation of endogenous peptide antigen via MHC class Ib;GO:0002484 antigen processing and presentation of endogenous peptide antigen via MHC class I via ER pathway		Predicted secreted proteins	Plasma membrane;Vesicles (Supported)				0.0	1.0	0.0	1.0	1.0	0.0	0.0	1.0	1.0	0.0	0.0	0.0	0.0	0.0	0.0	0.0	0.0	0.0	0.0	1.0
ZDHHC5	down	25921	symbol	H. sapiens	25921	H. sapiens	zinc finger DHHC-type palmitoyltransferase 5	GO:1905169 regulation of protein localization to phagocytic vesicle;GO:1905171 positive regulation of protein localization to phagocytic vesicle;GO:0018345 protein palmitoylation		Enzymes; Predicted intracellular proteins; ENZYME proteins:Transferases	Plasma membrane (Supported); Additional: Nucleoplasm				0.0	0.0	0.0	1.0	0.0	0.0	0.0	0.0	1.0	0.0	0.0	0.0	0.0	1.0	0.0	0.0	0.0	0.0	0.0	0.0
CORO1A	down	11151	symbol	H. sapiens	11151	H. sapiens	coronin 1A	GO:0032796 uropod organization;GO:0061502 early endosome to recycling endosome transport;GO:0072679 thymocyte migration		Predicted intracellular proteins; Human disease related genes:Immune system diseases:Primary immunodeficiency; Disease related genes	Cytosol (Approved)			(M5924)HALLMARK MTORC1 SIGNALING	1.0	0.0	0.0	0.0	1.0	0.0	0.0	1.0	1.0	0.0	0.0	0.0	0.0	0.0	0.0	1.0	0.0	1.0	0.0	1.0
IQSEC1	down	9922	symbol	H. sapiens	9922	H. sapiens	IQ motif and Sec7 domain ArfGEF 1	GO:0120182 regulation of focal adhesion disassembly;GO:0120183 positive regulation of focal adhesion disassembly;GO:0051549 positive regulation of keratinocyte migration		Predicted intracellular proteins; Disease related genes; Human disease related genes:Other diseases:Mental and behavioural disorders	Nucleoli;Nucleoli rim;Vesicles (Supported)		(M86)PID ARF6 PATHWAY		0.0	0.0	0.0	0.0	0.0	0.0	0.0	0.0	0.0	0.0	0.0	0.0	0.0	0.0	0.0	0.0	0.0	0.0	0.0	0.0
TUBG1	down	7283	symbol	H. sapiens	7283	H. sapiens	tubulin gamma 1	GO:0000212 meiotic spindle organization;GO:0007020 microtubule nucleation;GO:0046785 microtubule polymerization		Predicted intracellular proteins; Human disease related genes:Congenital malformations:Congenital malformations of the nervous system; Disease related genes; FDA approved drug targets:Small molecule drugs		Vinblastine	(M129)PID PLK1 PATHWAY	(M5915)HALLMARK APICAL JUNCTION; (M5924)HALLMARK MTORC1 SIGNALING; (M5925)HALLMARK E2F TARGETS	0.0	0.0	0.0	0.0	0.0	0.0	0.0	0.0	0.0	0.0	0.0	0.0	0.0	0.0	1.0	0.0	0.0	0.0	0.0	0.0
ELOF1	down	84337	symbol	H. sapiens	84337	H. sapiens	elongation factor 1	GO:0006368 transcription elongation by RNA polymerase II;GO:0006354 DNA-templated transcription elongation;GO:0006366 transcription by RNA polymerase II		Predicted intracellular proteins	Cytosol (Approved)				0.0	0.0	0.0	0.0	0.0	0.0	0.0	0.0	0.0	0.0	0.0	0.0	0.0	0.0	0.0	0.0	0.0	0.0	0.0	0.0
SMG5	down	23381	symbol	H. sapiens	23381	H. sapiens	SMG5 nonsense mediated mRNA decay factor	GO:0000184 nuclear-transcribed mRNA catabolic process, nonsense-mediated decay;GO:0032210 regulation of telomere maintenance via telomerase;GO:1904356 regulation of telomere maintenance via telomere lengthening			Cytoplasmic bodies (Uncertain)		(M101)PID HDAC CLASSI PATHWAY; (M105)PID TELOMERASE PATHWAY		0.0	0.0	0.0	0.0	0.0	0.0	1.0	0.0	0.0	0.0	0.0	1.0	0.0	0.0	0.0	0.0	0.0	0.0	0.0	0.0
CASZ1	down	54897	symbol	H. sapiens	54897	H. sapiens	castor zinc finger 1	GO:0045664 regulation of neuron differentiation;GO:0045944 positive regulation of transcription by RNA polymerase II;GO:0045595 regulation of cell differentiation		Transcription factors:Zinc-coordinating DNA-binding domains; Predicted intracellular proteins	Nucleoplasm (Supported); Additional: Cytosol				0.0	0.0	0.0	0.0	0.0	0.0	0.0	0.0	0.0	0.0	0.0	0.0	0.0	0.0	0.0	0.0	0.0	0.0	0.0	0.0
IKBKE	down	9641	symbol	H. sapiens	9641	H. sapiens	inhibitor of nuclear factor kappa B kinase subunit epsilon	GO:0097400 interleukin-17-mediated signaling pathway;GO:0007252 I-kappaB phosphorylation;GO:0097396 response to interleukin-17	yes	Kinases; Enzymes; Predicted intracellular proteins; ENZYME proteins:Transferases	Cytosol (Supported)	Fostamatinib			0.0	0.0	0.0	1.0	1.0	0.0	0.0	0.0	1.0	0.0	0.0	0.0	1.0	0.0	0.0	0.0	0.0	1.0	0.0	0.0
C21orf91	down	54149	symbol	H. sapiens	54149	H. sapiens	chromosome 21 open reading frame 91	GO:0021895 cerebral cortex neuron differentiation;GO:0060999 positive regulation of dendritic spine development;GO:0060998 regulation of dendritic spine development		Predicted intracellular proteins	Microtubules (Approved); Additional: Cytokinetic bridge				0.0	0.0	0.0	0.0	0.0	0.0	0.0	0.0	0.0	0.0	0.0	0.0	0.0	0.0	0.0	0.0	0.0	0.0	0.0	0.0
ANGPTL6	down	83854	symbol	H. sapiens	83854	H. sapiens	angiopoietin like 6	GO:0001525 angiogenesis;GO:0048514 blood vessel morphogenesis;GO:0001568 blood vessel development		Predicted secreted proteins			(M5883)NABA SECRETED FACTORS; (M5885)NABA MATRISOME ASSOCIATED; (M5889)NABA MATRISOME		0.0	0.0	0.0	0.0	0.0	0.0	0.0	0.0	0.0	0.0	0.0	0.0	0.0	0.0	0.0	0.0	0.0	0.0	0.0	0.0
PPP4C	down	5531	symbol	H. sapiens	5531	H. sapiens	protein phosphatase 4 catalytic subunit	GO:0038061 NIK/NF-kappaB signaling;GO:0010569 regulation of double-strand break repair via homologous recombination;GO:0000724 double-strand break repair via homologous recombination		Enzymes; Predicted intracellular proteins; ENZYME proteins:Hydrolases	Nucleoplasm (Supported); Additional: Cytosol;Plasma membrane			(M5921)HALLMARK COMPLEMENT	0.0	0.0	0.0	0.0	0.0	0.0	0.0	0.0	0.0	0.0	0.0	0.0	0.0	0.0	0.0	0.0	0.0	0.0	0.0	0.0
PKN1	down	5585	symbol	H. sapiens	5585	H. sapiens	protein kinase N1	GO:0002634 regulation of germinal center formation;GO:0001783 B cell apoptotic process;GO:0030889 negative regulation of B cell proliferation	yes	Enzymes; Kinases:AGC Ser/Thr protein kinases; Predicted intracellular proteins; ENZYME proteins:Transferases	Plasma membrane (Approved); Additional: Cytokinetic bridge	Fostamatinib	(M209)PID P38 GAMMA DELTA PATHWAY; (M238)PID THROMBIN PAR1 PATHWAY; (M12)PID RHOA PATHWAY		1.0	1.0	0.0	0.0	0.0	0.0	0.0	0.0	0.0	0.0	0.0	0.0	0.0	0.0	0.0	0.0	0.0	0.0	0.0	0.0
SPON2	down	10417	symbol	H. sapiens	10417	H. sapiens	spondin 2	GO:0043152 induction of bacterial agglutination;GO:0008228 opsonization;GO:0060907 positive regulation of macrophage cytokine production		Predicted secreted proteins; Predicted intracellular proteins	Vesicles (Approved)		(M169)PID INTEGRIN2 PATHWAY; (M3008)NABA ECM GLYCOPROTEINS; (M5884)NABA CORE MATRISOME		0.0	1.0	0.0	1.0	1.0	0.0	0.0	0.0	1.0	0.0	0.0	0.0	0.0	0.0	0.0	0.0	0.0	0.0	0.0	0.0
MED9	down	55090	symbol	H. sapiens	55090	H. sapiens	mediator complex subunit 9	GO:0032968 positive regulation of transcription elongation by RNA polymerase II;GO:0051123 RNA polymerase II preinitiation complex assembly;GO:0032786 positive regulation of DNA-templated transcription, elongation		Predicted intracellular proteins	Nucleoplasm (Approved); Additional: Midbody				0.0	0.0	0.0	0.0	0.0	0.0	0.0	0.0	0.0	0.0	1.0	0.0	0.0	0.0	0.0	0.0	0.0	0.0	0.0	0.0
AKT1S1	down	84335	symbol	H. sapiens	84335	H. sapiens	AKT1 substrate 1	GO:0045792 negative regulation of cell size;GO:0048011 neurotrophin TRK receptor signaling pathway;GO:0038179 neurotrophin signaling pathway		Predicted intracellular proteins	Cytosol (Supported)		(M87)PID LKB1 PATHWAY; (M121)PID MTOR 4PATHWAY; (M48)PID MET PATHWAY	(M5923)HALLMARK PI3K AKT MTOR SIGNALING	0.0	0.0	0.0	0.0	0.0	0.0	0.0	0.0	0.0	0.0	0.0	0.0	0.0	0.0	1.0	0.0	1.0	0.0	0.0	0.0
THOC6	down	79228	symbol	H. sapiens	79228	H. sapiens	THO complex subunit 6	GO:0046784 viral mRNA export from host cell nucleus;GO:0044417 translocation of molecules into host;GO:0006406 mRNA export from nucleus		Predicted intracellular proteins; Disease related genes; Human disease related genes:Congenital malformations:Other congenital malformations	Nuclear speckles;Nucleoplasm (Supported)				0.0	0.0	0.0	0.0	0.0	0.0	0.0	0.0	0.0	0.0	0.0	1.0	0.0	0.0	0.0	0.0	0.0	0.0	0.0	0.0
PI4KAP2	down	375133	symbol	H. sapiens	375133	H. sapiens	phosphatidylinositol 4-kinase alpha pseudogene 2	GO:0016310 phosphorylation;GO:0006796 phosphate-containing compound metabolic process;GO:0006793 phosphorus metabolic process							0.0	0.0	0.0	0.0	0.0	0.0	0.0	0.0	0.0	0.0	0.0	0.0	0.0	0.0	0.0	0.0	0.0	0.0	0.0	0.0
DDX51	down	317781	symbol	H. sapiens	317781	H. sapiens	DEAD-box helicase 51	GO:0006364 rRNA processing;GO:0016072 rRNA metabolic process;GO:0042254 ribosome biogenesis		Enzymes; Predicted intracellular proteins; ENZYME proteins:Hydrolases	Nucleoli;Nucleoplasm (Approved); Additional: Cytosol				0.0	0.0	0.0	0.0	0.0	0.0	0.0	0.0	0.0	0.0	0.0	0.0	0.0	0.0	0.0	0.0	0.0	0.0	0.0	0.0
PRELID1	down	27166	symbol	H. sapiens	27166	H. sapiens	PRELI domain containing 1	GO:0010917 negative regulation of mitochondrial membrane potential;GO:0045837 negative regulation of membrane potential;GO:0070234 positive regulation of T cell apoptotic process		Predicted intracellular proteins	Mitochondria (Supported); Additional: Nucleoplasm				1.0	0.0	0.0	0.0	0.0	0.0	0.0	0.0	0.0	0.0	0.0	0.0	0.0	0.0	0.0	0.0	0.0	0.0	0.0	0.0
GNRHR2	down	114814	symbol	H. sapiens	114814	H. sapiens	gonadotropin releasing hormone receptor 2 (pseudogene)	GO:0097211 cellular response to gonadotropin-releasing hormone;GO:0097210 response to gonadotropin-releasing hormone;GO:0071375 cellular response to peptide hormone stimulus							0.0	0.0	0.0	0.0	0.0	0.0	0.0	0.0	0.0	0.0	0.0	0.0	0.0	0.0	0.0	0.0	0.0	0.0	0.0	0.0
FGFBP2	down	83888	symbol	H. sapiens	83888	H. sapiens	fibroblast growth factor binding protein 2	GO:0007267 cell-cell signaling;GO:0023052 signaling;GO:0007154 cell communication		Predicted secreted proteins			(M5883)NABA SECRETED FACTORS; (M5885)NABA MATRISOME ASSOCIATED; (M5889)NABA MATRISOME		0.0	0.0	0.0	0.0	0.0	0.0	0.0	0.0	0.0	0.0	0.0	0.0	0.0	0.0	0.0	0.0	0.0	0.0	0.0	0.0
UBXN6	down	80700	symbol	H. sapiens	80700	H. sapiens	UBX domain protein 6	GO:0032510 endosome to lysosome transport via multivesicular body sorting pathway;GO:0032509 endosome transport via multivesicular body sorting pathway;GO:0071985 multivesicular body sorting pathway		Predicted intracellular proteins	Cytosol;Golgi apparatus (Approved)				0.0	0.0	0.0	0.0	0.0	0.0	1.0	0.0	0.0	0.0	0.0	0.0	0.0	0.0	0.0	0.0	0.0	0.0	0.0	0.0
GPR137	down	56834	symbol	H. sapiens	56834	H. sapiens	G protein-coupled receptor 137	GO:0045779 negative regulation of bone resorption;GO:0046851 negative regulation of bone remodeling;GO:0034104 negative regulation of tissue remodeling		Predicted intracellular proteins	Nucleoli;Nucleoplasm (Approved); Additional: Actin filaments				1.0	0.0	0.0	0.0	0.0	0.0	0.0	0.0	0.0	0.0	0.0	0.0	0.0	0.0	0.0	0.0	0.0	0.0	0.0	0.0
CIZ1	down	25792	symbol	H. sapiens	25792	H. sapiens	CDKN1A interacting zinc finger protein 1	GO:0032298 positive regulation of DNA-templated DNA replication initiation;GO:2000105 positive regulation of DNA-templated DNA replication;GO:0030174 regulation of DNA-templated DNA replication initiation		Predicted intracellular proteins; Disease related genes	Nucleoplasm (Enhanced)				0.0	0.0	0.0	0.0	0.0	0.0	0.0	0.0	0.0	0.0	0.0	0.0	0.0	0.0	0.0	0.0	0.0	0.0	0.0	0.0
PPP1R16B	down	26051	symbol	H. sapiens	26051	H. sapiens	protein phosphatase 1 regulatory subunit 16B	GO:1902309 negative regulation of peptidyl-serine dephosphorylation;GO:1902308 regulation of peptidyl-serine dephosphorylation;GO:1903589 positive regulation of blood vessel endothelial cell proliferation involved in sprouting angiogenesis		Predicted intracellular proteins	Plasma membrane (Supported); Additional: Nuclear speckles				0.0	0.0	0.0	0.0	0.0	0.0	0.0	0.0	0.0	0.0	0.0	0.0	0.0	0.0	0.0	0.0	0.0	0.0	0.0	0.0
CBY1	down	25776	symbol	H. sapiens	25776	H. sapiens	chibby family member 1, beta catenin antagonist	GO:0033504 floor plate development;GO:0051289 protein homotetramerization;GO:0051262 protein tetramerization		Predicted intracellular proteins			(M223)PID BETA CATENIN NUC PATHWAY		0.0	0.0	0.0	0.0	0.0	0.0	0.0	0.0	0.0	0.0	0.0	0.0	0.0	0.0	1.0	0.0	0.0	0.0	0.0	0.0
HLA-DRB1	down	3123	symbol	H. sapiens	3123	H. sapiens	major histocompatibility complex, class II, DR beta 1	GO:0002491 antigen processing and presentation of endogenous peptide antigen via MHC class II;GO:0002469 myeloid dendritic cell antigen processing and presentation;GO:0002468 dendritic cell antigen processing and presentation		Human disease related genes:Immune system diseases:Allergies and autoimmune diseases; Human disease related genes:Cardiovascular diseases:Vascular diseases; Disease related genes; Human disease related genes:Cardiovascular diseases:Cardiac diseases; Human disease related genes:Skin diseases:Skin and soft tissue diseases; Human disease related genes:Endocrine and metabolic diseases:Diabetes; Human…				(M5913)HALLMARK INTERFERON GAMMA RESPONSE	1.0	1.0	1.0	1.0	1.0	0.0	1.0	1.0	1.0	1.0	0.0	0.0	1.0	0.0	1.0	0.0	0.0	1.0	0.0	0.0
CTNNAL1	down	8727	symbol	H. sapiens	8727	H. sapiens	catenin alpha like 1	GO:0007266 Rho protein signal transduction;GO:0007265 Ras protein signal transduction;GO:0007264 small GTPase mediated signal transduction		Predicted intracellular proteins					0.0	0.0	0.0	0.0	0.0	0.0	0.0	0.0	0.0	0.0	0.0	0.0	0.0	0.0	0.0	0.0	0.0	0.0	0.0	0.0
MYO1F	down	4542	symbol	H. sapiens	4542	H. sapiens	myosin IF	GO:0030050 vesicle transport along actin filament;GO:0099515 actin filament-based transport;GO:0099518 vesicle cytoskeletal trafficking		Predicted intracellular proteins; Disease related genes	Cytosol (Enhanced)				0.0	0.0	0.0	0.0	0.0	0.0	0.0	0.0	0.0	0.0	0.0	0.0	0.0	0.0	0.0	0.0	0.0	0.0	0.0	0.0
PIGO	down	84720	symbol	H. sapiens	84720	H. sapiens	phosphatidylinositol glycan anchor biosynthesis class O	GO:0006506 GPI anchor biosynthetic process;GO:0006505 GPI anchor metabolic process;GO:0009247 glycolipid biosynthetic process		Human disease related genes:Congenital disorders of metabolism:Congenital disorders of lipid/glycolipid metabolism; Disease related genes	Nucleoli (Approved); Additional: Nucleoplasm				0.0	0.0	0.0	0.0	0.0	0.0	0.0	0.0	0.0	0.0	0.0	0.0	0.0	1.0	0.0	0.0	0.0	0.0	0.0	0.0
TIMM13	down	26517	symbol	H. sapiens	26517	H. sapiens	translocase of inner mitochondrial membrane 13	GO:0045039 protein insertion into mitochondrial inner membrane;GO:0051204 protein insertion into mitochondrial membrane;GO:0090151 establishment of protein localization to mitochondrial membrane		Predicted intracellular proteins	Mitochondria (Supported); Additional: Nucleoli fibrillar center			(M5936)HALLMARK OXIDATIVE PHOSPHORYLATION	0.0	0.0	0.0	0.0	0.0	0.0	0.0	0.0	0.0	0.0	0.0	0.0	0.0	0.0	0.0	0.0	0.0	0.0	0.0	0.0
AKT1	down	207	symbol	H. sapiens	207	H. sapiens	AKT serine/threonine kinase 1	GO:1990418 response to insulin-like growth factor stimulus;GO:0010748 negative regulation of long-chain fatty acid import across plasma membrane;GO:0140213 negative regulation of long-chain fatty acid import into cell	yes	Cancer-related genes:Mutational cancer driver genes; ENZYME proteins:Transferases; Disease related genes; RAS pathway related proteins; Cancer-related genes:Candidate cancer biomarkers; Human disease related genes:Congenital malformations:Congenital malformations of skin; Potential drug targets; Transporters:Accessory Factors Involved in Transport; Predicted intracellular proteins; Cancer-related…	Nucleoplasm (Supported); Additional: Microtubules	ATP; Arsenic trioxide; Genistein; Inositol 1,3,4,5-Tetrakisphosphate; Resveratrol; Archexin; Enzastaurin; Perifosine; N-[2-(5-methyl-4H-1,2,4-triazol-3-yl)phenyl]-7H-pyrrolo[2,3-d]pyrimidin-4-amine; 5-(5-chloro-7H-pyrrolo[2,3-d]pyrimidin-4-yl)-4,5,6,7-tetrahydro-1H-imidazo[4,5-c]pyridine	(M12771)SA PTEN PATHWAY; (M18895)SA TRKA RECEPTOR; (M184)PID ECADHERIN KERATINOCYTE PATHWAY	(M5908)HALLMARK ANDROGEN RESPONSE; (M5923)HALLMARK PI3K AKT MTOR SIGNALING; (M5950)HALLMARK ALLOGRAFT REJECTION	1.0	0.0	1.0	0.0	1.0	0.0	1.0	1.0	0.0	0.0	0.0	1.0	1.0	1.0	1.0	0.0	1.0	1.0	0.0	0.0
APOBEC3G	down	60489	symbol	H. sapiens	60489	H. sapiens	apolipoprotein B mRNA editing enzyme catalytic subunit 3G	GO:0070383 DNA cytosine deamination;GO:0006216 cytidine catabolic process;GO:0009972 cytidine deamination		Predicted intracellular proteins	Cytosol;Nucleoplasm (Uncertain)			(M5921)HALLMARK COMPLEMENT	0.0	0.0	0.0	1.0	0.0	0.0	0.0	0.0	1.0	0.0	0.0	0.0	0.0	0.0	1.0	0.0	0.0	0.0	0.0	0.0
FBXO45	down	200933	symbol	H. sapiens	200933	H. sapiens	F-box protein 45	GO:0060386 synapse assembly involved in innervation;GO:0021800 cerebral cortex tangential migration;GO:0021957 corticospinal tract morphogenesis		Predicted intracellular proteins	Cytosol (Approved)		(M19)PID P73PATHWAY		0.0	0.0	0.0	0.0	0.0	0.0	1.0	0.0	0.0	0.0	0.0	0.0	0.0	0.0	0.0	1.0	0.0	0.0	0.0	0.0
ENC1	down	8507	symbol	H. sapiens	8507	H. sapiens	ectodermal-neural cortex 1	GO:0010499 proteasomal ubiquitin-independent protein catabolic process;GO:0010976 positive regulation of neuron projection development;GO:0017148 negative regulation of translation		Cancer-related genes:Candidate cancer biomarkers; Predicted intracellular proteins	Plasma membrane (Uncertain)				0.0	0.0	0.0	0.0	0.0	0.0	1.0	0.0	0.0	0.0	0.0	0.0	0.0	0.0	0.0	0.0	0.0	0.0	0.0	0.0
SUPT20H	down	55578	gene_synonym	H. sapiens	55578	H. sapiens	SPT20 homolog, SAGA complex component	GO:0035521 monoubiquitinated histone deubiquitination;GO:0035522 monoubiquitinated histone H2A deubiquitination;GO:0035520 monoubiquitinated protein deubiquitination		Predicted intracellular proteins	Nucleoli fibrillar center (Approved)				0.0	0.0	0.0	0.0	0.0	0.0	0.0	0.0	0.0	0.0	0.0	0.0	0.0	0.0	0.0	0.0	0.0	0.0	0.0	0.0
YKT6	down	10652	symbol	H. sapiens	10652	H. sapiens	YKT6 v-SNARE homolog	GO:0006904 vesicle docking involved in exocytosis;GO:0048278 vesicle docking;GO:0006903 vesicle targeting		Predicted intracellular proteins	Cytosol (Approved); Additional: Mitochondria			(M5910)HALLMARK PROTEIN SECRETION; (M5941)HALLMARK UV RESPONSE UP; (M5924)HALLMARK MTORC1 SIGNALING	0.0	0.0	0.0	0.0	0.0	0.0	0.0	0.0	0.0	0.0	0.0	0.0	0.0	0.0	0.0	0.0	0.0	0.0	0.0	0.0
MIR22HG	down	84981	symbol	H. sapiens	84981	H. sapiens	MIR22 host gene								0.0	0.0	0.0	0.0	0.0	0.0	0.0	0.0	0.0	0.0	0.0	0.0	0.0	0.0	0.0	0.0	0.0	0.0	0.0	0.0
RGPD1	down	400966	symbol	H. sapiens	400966	H. sapiens	RANBP2 like and GRIP domain containing 1	GO:0006607 NLS-bearing protein import into nucleus;GO:0006606 protein import into nucleus;GO:0051170 import into nucleus		Predicted intracellular proteins	Nuclear membrane;Vesicles (Approved)				0.0	0.0	0.0	0.0	0.0	0.0	0.0	0.0	0.0	0.0	0.0	0.0	0.0	0.0	0.0	0.0	0.0	0.0	0.0	0.0
PAF1	down	54623	symbol	H. sapiens	54623	H. sapiens	PAF1 homolog, Paf1/RNA polymerase II complex component	GO:0031442 positive regulation of mRNA 3'-end processing;GO:0033523 histone H2B ubiquitination;GO:0001711 endodermal cell fate commitment		Predicted intracellular proteins	Nucleoplasm (Supported); Additional: Nucleoli fibrillar center;Vesicles				1.0	0.0	0.0	0.0	0.0	0.0	1.0	0.0	0.0	0.0	0.0	1.0	0.0	0.0	0.0	0.0	0.0	0.0	0.0	0.0
IL20RB	down	53833	symbol	H. sapiens	53833	H. sapiens	interleukin 20 receptor subunit beta	GO:0001808 negative regulation of type IV hypersensitivity;GO:0002884 negative regulation of hypersensitivity;GO:0001807 regulation of type IV hypersensitivity			Vesicles (Approved); Additional: Cytosol				1.0	1.0	1.0	1.0	0.0	0.0	0.0	1.0	0.0	0.0	0.0	0.0	0.0	0.0	0.0	0.0	0.0	1.0	0.0	0.0
ZNF592	down	9640	symbol	H. sapiens	9640	H. sapiens	zinc finger protein 592	GO:0046627 negative regulation of insulin receptor signaling pathway;GO:1900077 negative regulation of cellular response to insulin stimulus;GO:0046626 regulation of insulin receptor signaling pathway		Transcription factors:Zinc-coordinating DNA-binding domains; Predicted intracellular proteins	Nucleoplasm (Approved)				0.0	0.0	0.0	0.0	0.0	0.0	0.0	0.0	0.0	0.0	0.0	0.0	0.0	0.0	0.0	0.0	0.0	0.0	0.0	0.0
GTF3C1	down	2975	symbol	H. sapiens	2975	H. sapiens	general transcription factor IIIC subunit 1	GO:0042791 5S class rRNA transcription by RNA polymerase III;GO:0042797 tRNA transcription by RNA polymerase III;GO:0006384 transcription initiation at RNA polymerase III promoter		Predicted intracellular proteins	Nucleoli;Nucleoplasm (Approved)				0.0	0.0	0.0	0.0	0.0	0.0	0.0	0.0	0.0	0.0	0.0	0.0	0.0	0.0	0.0	0.0	0.0	0.0	0.0	0.0
PLEKHM2	down	23207	symbol	H. sapiens	23207	H. sapiens	pleckstrin homology and RUN domain containing M2	GO:1903527 positive regulation of membrane tubulation;GO:1903525 regulation of membrane tubulation;GO:1903729 regulation of plasma membrane organization		Predicted intracellular proteins					0.0	0.0	0.0	0.0	1.0	0.0	0.0	0.0	1.0	0.0	0.0	0.0	0.0	0.0	0.0	0.0	0.0	0.0	0.0	1.0
ZNF266	down	10781	symbol	H. sapiens	10781	H. sapiens	zinc finger protein 266	GO:0000122 negative regulation of transcription by RNA polymerase II;GO:0045892 negative regulation of DNA-templated transcription;GO:1903507 negative regulation of nucleic acid-templated transcription		Transcription factors:Zinc-coordinating DNA-binding domains; Predicted intracellular proteins	Vesicles (Supported); Additional: Nucleoplasm;Rods & Rings				0.0	0.0	0.0	0.0	0.0	0.0	0.0	0.0	0.0	0.0	0.0	0.0	0.0	0.0	0.0	0.0	0.0	0.0	0.0	0.0
KIF21B	down	23046	symbol	H. sapiens	23046	H. sapiens	kinesin family member 21B	GO:0007018 microtubule-based movement;GO:0007017 microtubule-based process;GO:0009987 cellular process		Predicted intracellular proteins	Plasma membrane (Approved); Additional: Cytosol;Mitotic spindle				0.0	0.0	0.0	0.0	0.0	0.0	0.0	0.0	0.0	0.0	0.0	0.0	0.0	0.0	0.0	0.0	0.0	0.0	0.0	0.0
TBCD	down	6904	symbol	H. sapiens	6904	H. sapiens	tubulin folding cofactor D	GO:0007023 post-chaperonin tubulin folding pathway;GO:0007021 tubulin complex assembly;GO:0034333 adherens junction assembly		Predicted intracellular proteins; Human disease related genes:Nervous system diseases:Neurodegenerative diseases; Disease related genes				(M5893)HALLMARK MITOTIC SPINDLE	0.0	0.0	0.0	0.0	0.0	0.0	0.0	0.0	0.0	0.0	0.0	0.0	0.0	0.0	0.0	0.0	0.0	0.0	0.0	0.0
DCTN2	down	10540	symbol	H. sapiens	10540	H. sapiens	dynactin subunit 2	GO:0032402 melanosome transport;GO:0032401 establishment of melanosome localization;GO:0051904 pigment granule transport		Predicted intracellular proteins	Centrosome (Supported); Additional: Cytosol				0.0	0.0	0.0	0.0	1.0	0.0	1.0	0.0	0.0	0.0	0.0	0.0	0.0	0.0	1.0	0.0	0.0	0.0	0.0	0.0
NOC2LP2	down	401010	Gene_ID	H. sapiens	401010	H. sapiens	NOC2 like nucleolar associated transcriptional repressor pseudogene 2								0.0	0.0	0.0	0.0	0.0	0.0	0.0	0.0	0.0	0.0	0.0	0.0	0.0	0.0	0.0	0.0	0.0	0.0	0.0	0.0
SHKBP1	down	92799	symbol	H. sapiens	92799	H. sapiens	SH3KBP1 binding protein 1	GO:0045742 positive regulation of epidermal growth factor receptor signaling pathway;GO:1901186 positive regulation of ERBB signaling pathway;GO:0042058 regulation of epidermal growth factor receptor signaling pathway		Predicted intracellular proteins	Cell Junctions (Approved)				0.0	0.0	0.0	0.0	0.0	0.0	0.0	0.0	0.0	0.0	0.0	0.0	0.0	0.0	0.0	0.0	0.0	0.0	0.0	0.0
NAGK	down	55577	symbol	H. sapiens	55577	H. sapiens	N-acetylglucosamine kinase	GO:0006050 mannosamine metabolic process;GO:0006051 N-acetylmannosamine metabolic process;GO:0019262 N-acetylneuraminate catabolic process	yes	Enzymes; Predicted intracellular proteins; ENZYME proteins:Transferases	Cytosol (Approved); Additional: Nucleoplasm	N-Acetylglucosamine		(M5891)HALLMARK HYPOXIA	0.0	0.0	0.0	0.0	0.0	0.0	0.0	0.0	0.0	0.0	0.0	0.0	0.0	0.0	0.0	0.0	0.0	0.0	0.0	0.0
STK38	down	11329	symbol	H. sapiens	11329	H. sapiens	serine/threonine kinase 38	GO:0043407 negative regulation of MAP kinase activity;GO:0099173 postsynapse organization;GO:0071901 negative regulation of protein serine/threonine kinase activity	yes	Enzymes; Kinases:AGC Ser/Thr protein kinases; Predicted intracellular proteins; ENZYME proteins:Transferases	Cytosol (Supported)	Fostamatinib			0.0	0.0	0.0	0.0	0.0	0.0	0.0	0.0	0.0	0.0	0.0	0.0	0.0	0.0	0.0	0.0	0.0	0.0	0.0	0.0
TPGS2	down	25941	gene_synonym	H. sapiens	25941	H. sapiens	tubulin polyglutamylase complex subunit 2	GO:0018095 protein polyglutamylation;GO:0018200 peptidyl-glutamic acid modification;GO:0018193 peptidyl-amino acid modification		Predicted intracellular proteins					0.0	0.0	0.0	0.0	0.0	0.0	0.0	0.0	0.0	0.0	0.0	0.0	0.0	0.0	0.0	0.0	0.0	0.0	0.0	0.0
SESN2	down	83667	symbol	H. sapiens	83667	H. sapiens	sestrin 2	GO:1902010 negative regulation of translation in response to endoplasmic reticulum stress;GO:0032055 negative regulation of translation in response to stress;GO:1904502 regulation of lipophagy		Predicted intracellular proteins	Cytosol (Approved)				0.0	0.0	0.0	0.0	0.0	0.0	0.0	0.0	0.0	0.0	1.0	0.0	0.0	0.0	1.0	0.0	0.0	0.0	0.0	0.0
MPG	down	4350	symbol	H. sapiens	4350	H. sapiens	N-methylpurine DNA glycosylase	GO:0045007 depurination;GO:0006307 DNA dealkylation involved in DNA repair;GO:0006285 base-excision repair, AP site formation		Enzymes; Predicted intracellular proteins; ENZYME proteins:Hydrolases	Nucleoplasm (Supported); Additional: Cytosol	Cisplatin; Zinc; Zinc acetate; Zinc chloride; Zinc sulfate, unspecified form	(M200)PID ERA GENOMIC PATHWAY	(M5898)HALLMARK DNA REPAIR	0.0	0.0	0.0	0.0	0.0	0.0	0.0	0.0	0.0	0.0	0.0	0.0	0.0	0.0	0.0	0.0	0.0	0.0	0.0	0.0
ITPRIP	down	85450	symbol	H. sapiens	85450	H. sapiens	inositol 1,4,5-trisphosphate receptor interacting protein	GO:1902042 negative regulation of extrinsic apoptotic signaling pathway via death domain receptors;GO:0008625 extrinsic apoptotic signaling pathway via death domain receptors;GO:1902041 regulation of extrinsic apoptotic signaling pathway via death domain receptors			Vesicles (Uncertain)				0.0	0.0	0.0	0.0	0.0	0.0	0.0	0.0	0.0	0.0	0.0	0.0	0.0	0.0	0.0	0.0	0.0	0.0	0.0	0.0
SYTL3	down	94120	symbol	H. sapiens	94120	H. sapiens	synaptotagmin like 3	GO:0006887 exocytosis;GO:0032940 secretion by cell;GO:0140352 export from cell		Predicted intracellular proteins	Nucleoli fibrillar center;Vesicles (Approved)				0.0	0.0	0.0	0.0	0.0	0.0	0.0	0.0	0.0	0.0	0.0	0.0	0.0	0.0	0.0	0.0	0.0	0.0	0.0	0.0
SUSD1	down	64420	symbol	H. sapiens	64420	H. sapiens	sushi domain containing 1			Predicted intracellular proteins	Nucleoplasm (Approved)				0.0	0.0	0.0	0.0	0.0	0.0	0.0	0.0	0.0	0.0	0.0	0.0	0.0	0.0	0.0	0.0	0.0	0.0	0.0	0.0
MRPL53	down	116540	symbol	H. sapiens	116540	H. sapiens	mitochondrial ribosomal protein L53	GO:0032543 mitochondrial translation;GO:0140053 mitochondrial gene expression;GO:0006412 translation		Ribosomal proteins; Predicted intracellular proteins	Mitochondria (Supported)				0.0	0.0	0.0	0.0	0.0	0.0	0.0	0.0	0.0	0.0	0.0	0.0	0.0	1.0	0.0	0.0	0.0	0.0	0.0	0.0
ZNRF1	down	84937	symbol	H. sapiens	84937	H. sapiens	zinc and ring finger 1	GO:0070936 protein K48-linked ubiquitination;GO:0000209 protein polyubiquitination;GO:0043161 proteasome-mediated ubiquitin-dependent protein catabolic process		Enzymes; Predicted intracellular proteins; ENZYME proteins:Transferases					0.0	0.0	0.0	0.0	0.0	0.0	1.0	0.0	0.0	0.0	0.0	0.0	0.0	0.0	0.0	0.0	0.0	0.0	0.0	0.0
MAMLD1	down	10046	symbol	H. sapiens	10046	H. sapiens	mastermind like domain containing 1	GO:0008584 male gonad development;GO:0046546 development of primary male sexual characteristics;GO:0046661 male sex differentiation		Predicted intracellular proteins; Human disease related genes:Congenital malformations:Congenital malformations of genital organs; Disease related genes	Nucleoplasm (Supported)				0.0	0.0	0.0	0.0	0.0	0.0	0.0	0.0	0.0	0.0	0.0	0.0	0.0	0.0	1.0	0.0	0.0	0.0	0.0	0.0
NDN	down	4692	symbol	H. sapiens	4692	H. sapiens	necdin, MAGE family member	GO:0071514 genomic imprinting;GO:0048011 neurotrophin TRK receptor signaling pathway;GO:0007413 axonal fasciculation		Human disease related genes:Other congenital disorders:Chromosomal abnormalities; Predicted intracellular proteins	Cytosol;Nucleoplasm (Approved)		(M153)PID P75 NTR PATHWAY		0.0	0.0	1.0	0.0	0.0	0.0	0.0	0.0	0.0	0.0	0.0	0.0	0.0	0.0	0.0	0.0	0.0	0.0	0.0	0.0
RXRB	down	6257	symbol	H. sapiens	6257	H. sapiens	retinoid X receptor beta	GO:0070564 positive regulation of vitamin D receptor signaling pathway;GO:0070562 regulation of vitamin D receptor signaling pathway;GO:0048384 retinoic acid receptor signaling pathway		Nuclear receptors; Transcription factors:Zinc-coordinating DNA-binding domains; Cancer-related genes:Candidate cancer biomarkers; FDA approved drug targets:Small molecule drugs; Predicted intracellular proteins	Nucleoplasm (Supported)	Adapalene; Bexarotene; Rosiglitazone; Acitretin; Alitretinoin; Tretinoin; Tazarotene; Etretinate; Bezafibrate; LG-100268; Phthalic Acid; Doconexent; TO-901317; N-(TERT-BUTYL)-3,5-DIMETHYL-N'-[(5-METHYL-2,3-DIHYDRO-1,4-BENZODIOXIN-6-YL)CARBONYL]BENZOHYDRAZIDE; (2E,4E)-11-METHOXY-3,7,11-TRIMETHYLDODECA-2,4-DIENOIC ACID	(M162)PID RXR VDR PATHWAY; (M207)PID RETINOIC ACID PATHWAY; (M239)PID A6B1 A6B4 INTEGRIN PATHWAY	(M5941)HALLMARK UV RESPONSE UP	0.0	0.0	1.0	0.0	0.0	0.0	0.0	0.0	0.0	1.0	1.0	1.0	0.0	0.0	0.0	0.0	0.0	0.0	0.0	0.0
ACTN4	down	81	symbol	H. sapiens	81	H. sapiens	actinin alpha 4	GO:0032417 positive regulation of sodium:proton antiporter activity;GO:0032415 regulation of sodium:proton antiporter activity;GO:0035357 peroxisome proliferator activated receptor signaling pathway		Predicted intracellular proteins; Disease related genes; Human disease related genes:Urinary system diseases:Kidney diseases	Actin filaments (Approved); Additional: Cytosol		(M186)PID PDGFRB PATHWAY	(M5893)HALLMARK MITOTIC SPINDLE; (M5915)HALLMARK APICAL JUNCTION	0.0	0.0	0.0	0.0	1.0	0.0	0.0	0.0	0.0	0.0	0.0	0.0	0.0	0.0	0.0	0.0	0.0	1.0	0.0	0.0
[truncated: 537 more rows]

## Sheet: Enrichment
GroupID	Category	Term	Description	LogP	Log(q-value)	InTerm_InList	Genes	Symbols
[truncated: 373 more rows]
